# Supplementary material for: (R)-2,2′-Bis[N′-(3,5-dichloro­phen­yl)ureido]-1,1′-binaphthalene chloro­form disolvate
Source: Acta Crystallogr Sect E Struct Rep Online. 2011 Jan 15;67(Pt 2):o384–5. doi: 10.1107/S1600536810052657 (PMC3051457; doi:10.1107/S1600536810052657)
Supplement: Supplementary file 1 [file e-67-0o384-sup1.cif]

##############################################################################
###                                                                        ###
###        Electronic paper (Acta Crystallographica Section E)             ###
###                                                                        ###
##############################################################################
#                                                                            #
# This CIF contains the data in a paper accepted for publication in Acta     #
# Crystallographica Section E. It conforms to the requirements of Notes      #
# for Authors for Section E, and has been peer reviewed under the auspices   #
# of the IUCr Commission on Journals.                                        #
#                                                                            #
# Full details of the Crystallographic Information File format               #
# are given in the paper "The Crystallographic Information File (CIF):       #
# a New Standard Archive File for Crystallography" by S. R. Hall, F. H.      #
# Allen and I. D. Brown [Acta Cryst. (1991), A47, 655-685].                  #
#                                                                            #
# The current version of the core CIF dictionary is obtainable from          #
# ftp://ftp.iucr.org/pub/cif_core.dic. The current version number is 2.4.    #
#                                                                            #
# Software is freely available for graphical display of the structure(s) in  #
# this CIF.  For information consult the CIF home page http://www.iucr.org/  #
# cif/home.html                                                              #
#                                                                            #
# This file may be used for bona fide research purposes within the           #
# scientific community so long as proper attribution is given to the journal # 
# article from which it was obtained.                                        #
#                                                                            #
##############################################################################
                                             
data_I
_audit_creation_method     SHELXL-97
_chemical_name_systematic
;
(<i>R</i>)-2,2'-Bis[<i>N</i>'-(3,5-dichlorophenyl)ureido]-1,1'-binaphthalene
chloroform disolvate
;
_chemical_name_common     ?
_chemical_formula_moiety     'C34 H22 Cl4 N4 O2, 2(C H Cl3)'
_chemical_formula_sum     'C36 H24 Cl10 N4 O2'
_chemical_formula_iupac     'C34 H22 Cl4 N4 O2, 2C H Cl3'
_chemical_formula_weight     899.09
_chemical_melting_point     ?
_symmetry_cell_setting     triclinic
_symmetry_space_group_name_H-M     'P 1'
_symmetry_space_group_name_Hall     'P 1'
loop_
    _symmetry_equiv_pos_as_xyz
    'x, y, z'
_cell_length_a     11.879(2)
_cell_length_b     12.445(3)
_cell_length_c     15.039(3)
_cell_angle_alpha     96.71(3)
_cell_angle_beta     110.90(3)
_cell_angle_gamma     103.98(3)
_cell_volume     1964.4(9)
_cell_formula_units_Z     2
_cell_measurement_reflns_used     16629
_cell_measurement_theta_min     1.73
_cell_measurement_theta_max     27.57
_cell_measurement_temperature     150(2)
_exptl_crystal_description     plates
_exptl_crystal_colour     colourless
_exptl_crystal_size_max     0.4
_exptl_crystal_size_mid     0.12
_exptl_crystal_size_min     0.10
_exptl_crystal_density_diffrn     1.520
_exptl_crystal_density_meas     ?
_exptl_crystal_density_method     'not measured'
_exptl_crystal_F_000     908
_exptl_absorpt_coefficient_mu     0.749
_exptl_absorpt_correction_type     none
_exptl_absorpt_process_details     ?
_exptl_absorpt_correction_T_min     ?
_exptl_absorpt_correction_T_max     ?
_exptl_special_details
;
;
_diffrn_ambient_temperature     150(2)
_diffrn_radiation_type     MoK\a
_diffrn_radiation_wavelength     0.71073
_diffrn_radiation_source     'fine-focus sealed tube'
_diffrn_radiation_monochromator     graphite
_diffrn_measurement_device_type     'Bruker SMART 1000'
_diffrn_measurement_method     \w
_diffrn_detector_area_resol_mean     ?
_diffrn_reflns_number     20566
_diffrn_reflns_av_R_equivalents     0.037
_diffrn_reflns_av_sigmaI/netI     0.0445
_diffrn_reflns_theta_min     1.73
_diffrn_reflns_theta_max     27.57
_diffrn_reflns_theta_full     27.57
_diffrn_measured_fraction_theta_max     0.994
_diffrn_measured_fraction_theta_full     0.994
_diffrn_reflns_limit_h_min     -15
_diffrn_reflns_limit_h_max     15
_diffrn_reflns_limit_k_min     -16
_diffrn_reflns_limit_k_max     16
_diffrn_reflns_limit_l_min     -19
_diffrn_reflns_limit_l_max     19
_diffrn_standards_number     ?
_diffrn_standards_interval_count     ?
_diffrn_standards_interval_time     ?
_diffrn_standards_decay_%     ?
_refine_special_details
;
Refinement of <i>F</i>^2^ against ALL reflections. The weighted <i>R</i>-factor
<i>wR</i> and goodness of fit <i>S</i> are based on <i>F</i>^2^, conventional
<i>R</i>-factors <i>R</i> are based on <i>F</i>, with <i>F</i> set to zero for
negative <i>F</i>^2^. The threshold expression of <i>F</i>^2^ >
\s(<i>F</i>^2^) is used only for calculating <i>R</i>-factors(gt) <i>etc</i>.
and is not relevant to the choice of reflections for refinement.
<i>R</i>-factors based on <i>F</i>^2^ are statistically about twice as large
as those based on <i>F</i>, and <i>R</i>-- factors based on ALL data will be
even larger.
;
_reflns_number_total     16629
_reflns_number_gt     13656
_reflns_threshold_expression     I>2\s(I)
_refine_ls_structure_factor_coef     Fsqd
_refine_ls_matrix_type     full
_refine_ls_R_factor_all     0.0689
_refine_ls_R_factor_gt     0.0504
_refine_ls_wR_factor_gt     0.1122
_refine_ls_wR_factor_ref     0.1246
_refine_ls_goodness_of_fit_ref     1.033
_refine_ls_restrained_S_all     1.035
_refine_ls_number_reflns     16629
_refine_ls_number_parameters     993
_refine_ls_number_restraints     51
_refine_ls_number_constraints     0
_refine_ls_hydrogen_treatment     constr
_refine_ls_weighting_scheme     calc
_refine_ls_weighting_details
         'calc w=1/[\s^2^(Fo^2^)+(0.0525P)^2^+1.6951P] where P=(Fo^2^+2Fc^2^)/3'
_atom_sites_solution_hydrogens     geom
_atom_sites_solution_primary     direct
_atom_sites_solution_secondary     difmap
_refine_ls_shift/su_max     0.040
_refine_ls_shift/su_mean     0.001
_refine_diff_density_max     0.628
_refine_diff_density_min     -0.584
_refine_ls_extinction_method     none
_refine_ls_extinction_coef     ?
_refine_ls_abs_structure_details     'Flack (1983), 7535 Friedel pairs'
_refine_ls_abs_structure_Flack     -0.01(4)
loop_
    _atom_type_symbol
    _atom_type_description
    _atom_type_scat_dispersion_real
    _atom_type_scat_dispersion_imag
    _atom_type_scat_source
    'C' 'C' 0.0033 0.0016
                         'International Tables Vol C Tables 4.2.6.8 and 6.1.1.4'
    'H' 'H' 0.0000 0.0000
                         'International Tables Vol C Tables 4.2.6.8 and 6.1.1.4'
    'N' 'N' 0.0061 0.0033
                         'International Tables Vol C Tables 4.2.6.8 and 6.1.1.4'
    'O' 'O' 0.0106 0.0060
                         'International Tables Vol C Tables 4.2.6.8 and 6.1.1.4'
    'Cl' 'Cl' 0.1484 0.1585
                         'International Tables Vol C Tables 4.2.6.8 and 6.1.1.4'
_computing_data_collection     'SMART (Bruker, 2007)'
_computing_cell_refinement     'SAINT (Bruker, 2007)'
_computing_data_reduction     'SAINT (Bruker, 2007)'
_computing_structure_solution     'SHELXS97 (Sheldrick, 2008)'
_computing_structure_refinement     'SHELXL97 (Sheldrick, 2008)'
_computing_molecular_graphics     'DIAMOND (Brandenburg & Putz, 2005)'
_computing_publication_material     'publCIF (Westrip, 2010)'
loop_
    _atom_site_type_symbol
    _atom_site_label
    _atom_site_fract_x
    _atom_site_fract_y
    _atom_site_fract_z
    _atom_site_U_iso_or_equiv
    _atom_site_adp_type
    _atom_site_calc_flag
    _atom_site_refinement_flags
    _atom_site_occupancy
    _atom_site_disorder_assembly
    _atom_site_disorder_group
    Cl Cl1 0.26222(7) 0.20014(6) 0.38434(6) 0.04304(19) Uani d . 1 . .
    Cl Cl2 -0.18934(8) 0.26670(8) 0.31225(7) 0.0613(2) Uani d . 1 . .
    Cl Cl3 0.19698(7) 0.50494(6) 0.49404(5) 0.04183(18) Uani d . 1 . .
    Cl Cl4 0.37139(10) 0.95394(8) 0.65451(6) 0.0624(3) Uani d . 1 . .
    O O1 0.00094(17) 0.57167(15) 0.16079(14) 0.0331(4) Uani d . 1 . .
    O O2 0.35517(17) 0.63877(15) 0.25092(13) 0.0295(4) Uani d . 1 . .
    N N1 0.0937(2) 0.57038(19) 0.05171(17) 0.0331(5) Uani d . 1 . .
    H H1A 0.1373 0.5364 0.0307 0.040 Uiso calc R 1 . .
    N N2 0.0982(2) 0.43829(19) 0.14486(17) 0.0319(5) Uani d . 1 . .
    H H2A 0.1398 0.4156 0.1140 0.038 Uiso calc R 1 . .
    N N3 0.3489(2) 0.77884(18) 0.16653(15) 0.0269(5) Uani d . 1 . .
    H H3A 0.3421 0.8460 0.1661 0.032 Uiso calc R 1 . .
    N N4 0.3253(2) 0.80211(18) 0.31075(16) 0.0291(5) Uani d . 1 . .
    H H4A 0.3222 0.8683 0.3010 0.035 Uiso calc R 1 . .
    C C1 0.1508(2) 0.7245(2) -0.02232(19) 0.0264(6) Uani d . 1 . .
    C C2 0.0655(2) 0.6619(2) 0.00973(19) 0.0285(6) Uani d . 1 . .
    C C3 -0.0502(3) 0.6840(2) -0.0042(2) 0.0347(7) Uani d . 1 . .
    H H3 -0.1056 0.6425 0.0191 0.042 Uiso calc R 1 . .
    C C4 -0.0803(3) 0.7666(3) -0.0520(2) 0.0377(7) Uani d . 1 . .
    H H4 -0.1563 0.7810 -0.0604 0.045 Uiso calc R 1 . .
    C C5 0.0009(3) 0.8303(2) -0.0887(2) 0.0335(7) Uani d . 1 . .
    C C6 -0.0311(3) 0.9125(3) -0.1431(2) 0.0417(8) Uani d . 1 . .
    H H6 -0.1081 0.9260 -0.1542 0.050 Uiso calc R 1 . .
    C C7 0.0474(3) 0.9714(3) -0.1791(2) 0.0447(8) Uani d . 1 . .
    H H7 0.0239 1.0241 -0.2151 0.054 Uiso calc R 1 . .
    C C8 0.1652(3) 0.9530(2) -0.1621(2) 0.0407(8) Uani d . 1 . .
    H H8 0.2194 0.9942 -0.1865 0.049 Uiso calc R 1 . .
    C C9 0.2002(3) 0.8757(2) -0.1105(2) 0.0350(7) Uani d . 1 . .
    H H9 0.2787 0.8655 -0.0990 0.042 Uiso calc R 1 . .
    C C10 0.1188(3) 0.8101(2) -0.07356(19) 0.0291(6) Uani d . 1 . .
    C C11 0.0591(2) 0.5303(2) 0.1218(2) 0.0291(6) Uani d . 1 . .
    C C12 0.0774(2) 0.3766(2) 0.2139(2) 0.0282(6) Uani d . 1 . .
    C C13 -0.0334(3) 0.3594(2) 0.2302(2) 0.0335(6) Uani d . 1 . .
    H H13 -0.0941 0.3932 0.1995 0.040 Uiso calc R 1 . .
    C C14 -0.0502(3) 0.2912(3) 0.2930(2) 0.0368(7) Uani d . 1 . .
    C C15 0.0374(3) 0.2386(3) 0.3409(2) 0.0360(7) Uani d . 1 . .
    H H15 0.0235 0.1919 0.3823 0.043 Uiso calc R 1 . .
    C C16 0.1472(3) 0.2598(2) 0.3232(2) 0.0310(6) Uani d . 1 . .
    C C17 0.1677(2) 0.3270(2) 0.2606(2) 0.0281(6) Uani d . 1 . .
    H H17 0.2417 0.3390 0.2499 0.034 Uiso calc R 1 . .
    C C18 0.2721(2) 0.6984(2) -0.00653(18) 0.0245(6) Uani d . 1 . .
    C C19 0.3648(2) 0.7205(2) 0.08680(19) 0.0277(6) Uani d . 1 . .
    C C20 0.4754(2) 0.6888(2) 0.1046(2) 0.0299(6) Uani d . 1 . .
    H H20 0.5366 0.7053 0.1679 0.036 Uiso calc R 1 . .
    C C21 0.4927(2) 0.6340(2) 0.0293(2) 0.0307(6) Uani d . 1 . .
    H H21 0.5657 0.6127 0.0419 0.037 Uiso calc R 1 . .
    C C22 0.4023(2) 0.6087(2) -0.06752(19) 0.0288(6) Uani d . 1 . .
    C C23 0.4167(3) 0.5474(3) -0.1467(2) 0.0374(7) Uani d . 1 . .
    H H23 0.4886 0.5245 -0.1351 0.045 Uiso calc R 1 . .
    C C24 0.3276(3) 0.5223(3) -0.2383(2) 0.0435(8) Uani d . 1 . .
    H H24 0.3387 0.4825 -0.2893 0.052 Uiso calc R 1 . .
    C C25 0.2184(3) 0.5556(3) -0.2573(2) 0.0362(7) Uani d . 1 . .
    H H25 0.1576 0.5375 -0.3209 0.043 Uiso calc R 1 . .
    C C26 0.1997(3) 0.6143(2) -0.1841(2) 0.0322(6) Uani d . 1 . .
    H H26 0.1267 0.6360 -0.1982 0.039 Uiso calc R 1 . .
    C C27 0.2910(2) 0.6425(2) -0.08664(19) 0.0275(6) Uani d . 1 . .
    C C28 0.3440(2) 0.7334(2) 0.24307(18) 0.0241(6) Uani d . 1 . .
    C C29 0.3106(2) 0.7745(2) 0.39504(19) 0.0267(6) Uani d . 1 . .
    C C30 0.2615(2) 0.6638(2) 0.40074(19) 0.0283(6) Uani d . 1 . .
    H H30 0.2361 0.6035 0.3480 0.034 Uiso calc R 1 . .
    C C31 0.2512(2) 0.6454(2) 0.4867(2) 0.0305(6) Uani d . 1 . .
    C C32 0.2831(3) 0.7321(3) 0.5661(2) 0.0346(7) Uani d . 1 . .
    H H32 0.2730 0.7178 0.6226 0.042 Uiso calc R 1 . .
    C C33 0.3309(3) 0.8411(3) 0.5570(2) 0.0400(8) Uani d . 1 . .
    C C34 0.3465(3) 0.8651(2) 0.4750(2) 0.0326(7) Uani d . 1 . .
    H H34 0.3800 0.9397 0.4720 0.039 Uiso calc R 1 . .
    Cl Cl5 0.57394(13) 0.34425(10) 0.69746(8) 0.0873(3) Uani d . 1 . .
    Cl Cl6 0.60915(9) 0.78573(9) 0.73187(6) 0.0607(3) Uani d . 1 . .
    Cl Cl7 0.73123(14) 0.08571(9) 0.71486(7) 0.0854(4) Uani d . 1 . .
    Cl Cl8 0.69612(8) -0.20657(7) 0.40606(7) 0.0537(2) Uani d . 1 . .
    O O3 0.58803(17) 0.40229(15) 0.37528(13) 0.0305(4) Uani d . 1 . .
    O O4 0.38945(18) 0.01114(15) 0.25737(14) 0.0315(5) Uani d . 1 . .
    N N5 0.47199(19) 0.46681(18) 0.24838(15) 0.0259(5) Uani d . 1 . .
    H H5A 0.4076 0.4909 0.2261 0.031 Uiso calc R 1 . .
    N N6 0.4839(2) 0.52764(19) 0.40193(16) 0.0320(6) Uani d . 1 . .
    H H6A 0.4352 0.5656 0.3741 0.038 Uiso calc R 1 . .
    N N7 0.4394(2) 0.18812(18) 0.22683(16) 0.0277(5) Uani d . 1 . .
    H H7A 0.5038 0.2464 0.2402 0.033 Uiso calc R 1 . .
    N N8 0.5607(2) 0.15267(19) 0.36835(16) 0.0308(6) Uani d . 1 . .
    H H8A 0.5976 0.2248 0.3857 0.037 Uiso calc R 1 . .
    C C35 0.4606(2) 0.3404(2) 0.10734(18) 0.0247(6) Uani d . 1 . .
    C C36 0.5279(2) 0.4320(2) 0.18452(18) 0.0248(6) Uani d . 1 . .
    C C37 0.6511(2) 0.4978(2) 0.2005(2) 0.0274(6) Uani d . 1 . .
    H H37 0.6955 0.5590 0.2540 0.033 Uiso calc R 1 . .
    C C38 0.7056(2) 0.4725(2) 0.1385(2) 0.0313(6) Uani d . 1 . .
    H H38 0.7868 0.5163 0.1497 0.038 Uiso calc R 1 . .
    C C39 0.6394(2) 0.3800(2) 0.0573(2) 0.0306(6) Uani d . 1 . .
    C C40 0.6942(3) 0.3511(3) -0.0096(2) 0.0384(7) Uani d . 1 . .
    H H40 0.7750 0.3947 0.0003 0.046 Uiso calc R 1 . .
    C C41 0.6301(3) 0.2610(3) -0.0869(2) 0.0467(8) Uani d . 1 . .
    H H41 0.6669 0.2431 -0.1295 0.056 Uiso calc R 1 . .
    C C42 0.5080(3) 0.1948(3) -0.1025(2) 0.0459(8) Uani d . 1 . .
    H H42 0.4648 0.1332 -0.1558 0.055 Uiso calc R 1 . .
    C C43 0.4513(3) 0.2185(3) -0.0415(2) 0.0357(7) Uani d . 1 . .
    H H43 0.3702 0.1735 -0.0536 0.043 Uiso calc R 1 . .
    C C44 0.5155(2) 0.3116(2) 0.04026(19) 0.0282(6) Uani d . 1 . .
    C C45 0.5200(2) 0.4621(2) 0.34418(19) 0.0257(6) Uani d . 1 . .
    C C46 0.5201(2) 0.5380(2) 0.5033(2) 0.0316(6) Uani d . 1 . .
    C C47 0.5281(3) 0.4448(3) 0.5451(2) 0.0400(7) Uani d . 1 . .
    H H47 0.5087 0.3732 0.5068 0.048 Uiso calc R 1 . .
    C C48 0.5655(3) 0.4610(3) 0.6453(2) 0.0496(8) Uani d . 1 . .
    C C49 0.5941(3) 0.5648(4) 0.7049(2) 0.0521(9) Uani d . 1 . .
    H H49 0.6217 0.5743 0.7723 0.062 Uiso calc R 1 . .
    C C50 0.5800(3) 0.6546(3) 0.6602(2) 0.0431(8) Uani d . 1 . .
    C C51 0.5458(2) 0.6426(3) 0.5610(2) 0.0328(7) Uani d . 1 . .
    H H51 0.5401 0.7050 0.5331 0.039 Uiso calc R 1 . .
    C C52 0.3332(2) 0.2647(2) 0.09375(18) 0.0242(6) Uani d . 1 . .
    C C53 0.3265(2) 0.1840(2) 0.14977(18) 0.0257(6) Uani d . 1 . .
    C C54 0.2083(2) 0.1063(2) 0.1341(2) 0.0293(6) Uani d . 1 . .
    H H54 0.2051 0.0504 0.1699 0.035 Uiso calc R 1 . .
    C C55 0.1008(3) 0.1138(2) 0.0669(2) 0.0326(7) Uani d . 1 . .
    H H55 0.0240 0.0622 0.0571 0.039 Uiso calc R 1 . .
    C C56 0.1008(3) 0.1980(2) 0.0108(2) 0.0301(6) Uani d . 1 . .
    C C57 -0.0113(3) 0.2103(3) -0.0556(2) 0.0394(8) Uani d . 1 . .
    H H57 -0.0890 0.1631 -0.0624 0.047 Uiso calc R 1 . .
    C C58 -0.0077(3) 0.2909(3) -0.1105(2) 0.0457(9) Uani d . 1 . .
    H H58 -0.0825 0.2986 -0.1537 0.055 Uiso calc R 1 . .
    C C59 0.1091(3) 0.3610(3) -0.1008(2) 0.0402(8) Uani d . 1 . .
    H H59 0.1112 0.4134 -0.1400 0.048 Uiso calc R 1 . .
    C C60 0.2204(3) 0.3545(2) -0.0352(2) 0.0319(7) Uani d . 1 . .
    H H60 0.2969 0.4037 -0.0289 0.038 Uiso calc R 1 . .
    C C61 0.2197(2) 0.2725(2) 0.02373(19) 0.0272(6) Uani d . 1 . .
    C C62 0.4579(2) 0.1102(2) 0.28235(19) 0.0274(6) Uani d . 1 . .
    C C63 0.6103(3) 0.0830(2) 0.4313(2) 0.0318(7) Uani d . 1 . .
    C C64 0.6429(3) 0.1150(3) 0.5305(2) 0.0409(8) Uani d . 1 . .
    H H64 0.6321 0.1813 0.5567 0.049 Uiso calc R 1 . .
    C C65 0.6920(3) 0.0463(3) 0.5902(2) 0.0459(9) Uani d . 1 . .
    C C66 0.7090(3) -0.0520(3) 0.5542(2) 0.0418(8) Uani d . 1 . .
    H H66 0.7421 -0.0969 0.5954 0.050 Uiso calc R 1 . .
    C C67 0.6757(3) -0.0823(2) 0.4553(2) 0.0370(7) Uani d . 1 . .
    C C68 0.6273(3) -0.0162(2) 0.3914(2) 0.0357(7) Uani d . 1 . .
    H H68 0.6071 -0.0374 0.3249 0.043 Uiso calc R 1 . .
    Cl Cl10 0.53490(16) 0.01074(15) 0.09971(13) 0.0546(4) Uani d PD 0.60 A 1
    Cl Cl12 0.79357(19) 0.0613(2) 0.11063(18) 0.0980(7) Uani d PD 0.60 A 1
    Cl Cl11 0.5872(2) -0.0818(3) -0.06273(18) 0.0971(8) Uani d PD 0.60 A 1
    C C100 0.6370(5) 0.0287(5) 0.0408(4) 0.0498(12) Uani d PD 0.60 A 1
    H H100 0.6287 0.0959 0.0141 0.060 Uiso calc PR 0.60 A 1
    Cl Cl13 0.5597(3) -0.0111(3) 0.1169(2) 0.0546(4) Uani d PD 0.40 B 2
    Cl Cl14 0.7862(4) 0.0531(4) 0.0786(3) 0.0971(8) Uani d PD 0.40 B 2
    Cl Cl15 0.5513(3) -0.0905(4) -0.0699(3) 0.0980(7) Uani d PD 0.40 B 2
    C C101 0.6412(7) -0.0388(8) 0.0563(6) 0.0498(12) Uani d PD 0.40 B 2
    H H101 0.6623 -0.1056 0.0774 0.060 Uiso calc PR 0.40 B 2
    Cl Cl20 0.82035(18) 0.77629(17) 0.17030(17) 0.0558(4) Uani d PD 0.58 C 1
    Cl Cl21 0.96509(17) 0.73874(16) 0.35521(16) 0.0570(3) Uani d PD 0.58 C 1
    Cl Cl22 1.0749(2) 0.92854(18) 0.2861(2) 0.0697(3) Uani d PD 0.58 C 1
    C C200 0.9738(6) 0.7888(5) 0.2535(5) 0.0436(9) Uani d PD 0.58 C 1
    H H200 1.0083 0.7401 0.2214 0.052 Uiso calc PR 0.58 C 1
    Cl Cl23 0.8182(3) 0.7926(3) 0.1869(3) 0.0558(4) Uani d PD 0.42 D 2
    Cl Cl25 1.0739(4) 0.9381(3) 0.2815(4) 0.0697(3) Uani d PD 0.42 D 2
    Cl Cl24 0.9869(3) 0.7649(3) 0.3707(2) 0.0570(3) Uani d PD 0.42 D 2
    C C201 0.9742(9) 0.8007(8) 0.2597(7) 0.0436(9) Uani d PD 0.42 D 2
    H H201 1.0011 0.7477 0.2245 0.052 Uiso calc PR 0.42 D 2
    Cl Cl30 0.9302(4) 0.5635(5) 0.5023(3) 0.1098(6) Uani d PD 0.50 E 1
    Cl Cl31 0.8503(3) 0.4372(3) 0.6273(4) 0.1080(6) Uani d PD 0.50 E 1
    Cl Cl32 0.8902(3) 0.6767(4) 0.6599(3) 0.0959(5) Uani d PD 0.50 E 1
    C C300 0.8422(8) 0.5524(7) 0.5724(6) 0.0608(11) Uani d PD 0.50 E 1
    H H300 0.7537 0.5393 0.5291 0.073 Uiso calc PR 0.50 E 1
    Cl Cl33 0.9259(4) 0.5540(6) 0.5012(4) 0.1098(6) Uani d PD 0.50 F 2
    Cl Cl35 0.8991(4) 0.6884(4) 0.6568(3) 0.0959(5) Uani d PD 0.50 F 2
    Cl Cl34 0.8638(4) 0.4516(4) 0.6438(4) 0.1080(6) Uani d PD 0.50 F 2
    C C301 0.8468(9) 0.5568(8) 0.5774(7) 0.0608(11) Uani d PD 0.50 F 2
    H H301 0.7567 0.5407 0.5370 0.073 Uiso calc PR 0.50 F 2
    Cl Cl40 1.01580(19) 0.25846(16) 0.58778(16) 0.0958(5) Uani d PD 0.77 G 1
    Cl Cl41 1.0437(2) 0.03823(16) 0.54162(17) 0.1061(7) Uani d PD 0.77 G 1
    Cl Cl42 1.22528(18) 0.20149(14) 0.71565(12) 0.0890(5) Uani d PD 0.77 G 1
    C C400 1.1179(9) 0.1762(6) 0.6000(6) 0.134(4) Uani d PD 0.77 G 1
    H H400 1.1683 0.2055 0.5638 0.161 Uiso calc PR 0.77 G 1
    Cl Cl45 1.2546(6) 0.2198(5) 0.6413(4) 0.0890(5) Uani d PD 0.23 H 2
    C C401 1.1031(13) 0.1494(12) 0.6348(17) 0.134(4) Uani d PD 0.23 H 2
    H H401 1.1074 0.1547 0.7015 0.161 Uiso calc PR 0.23 H 2
    Cl Cl44 1.0423(9) 0.0034(6) 0.5739(6) 0.1061(7) Uani d PD 0.23 H 2
    Cl Cl43 0.9875(7) 0.2056(6) 0.5716(6) 0.0958(5) Uani d PD 0.23 H 2
loop_
    _atom_site_aniso_label
    _atom_site_aniso_U_11
    _atom_site_aniso_U_22
    _atom_site_aniso_U_33
    _atom_site_aniso_U_12
    _atom_site_aniso_U_13
    _atom_site_aniso_U_23
    Cl1 0.0427(4) 0.0395(4) 0.0477(4) 0.0165(3) 0.0133(3) 0.0198(3)
    Cl2 0.0496(4) 0.0799(5) 0.0815(5) 0.0243(4) 0.0457(3) 0.0451(4)
    Cl3 0.0580(4) 0.0343(3) 0.0356(3) 0.0058(3) 0.0260(3) 0.0109(3)
    Cl4 0.0915(6) 0.0462(5) 0.0404(4) 0.0106(4) 0.0293(4) -0.0117(3)
    O1 0.0415(9) 0.0286(9) 0.0408(10) 0.0159(7) 0.0249(8) 0.0119(7)
    O2 0.0394(9) 0.0275(9) 0.0306(9) 0.0168(7) 0.0181(7) 0.0121(7)
    N1 0.0406(10) 0.0318(11) 0.0442(12) 0.0189(9) 0.0285(9) 0.0178(9)
    N2 0.0420(11) 0.0303(11) 0.0394(11) 0.0171(9) 0.0285(9) 0.0141(9)
    N3 0.0360(10) 0.0231(10) 0.0264(10) 0.0133(8) 0.0143(8) 0.0086(8)
    N4 0.0440(11) 0.0229(10) 0.0278(10) 0.0145(9) 0.0193(9) 0.0068(8)
    C1 0.0282(11) 0.0272(12) 0.0254(12) 0.0093(10) 0.0112(9) 0.0079(9)
    C2 0.0335(12) 0.0275(12) 0.0284(12) 0.0125(10) 0.0132(10) 0.0115(10)
    C3 0.0298(12) 0.0396(15) 0.0393(14) 0.0121(11) 0.0161(11) 0.0147(12)
    C4 0.0333(13) 0.0417(15) 0.0447(16) 0.0194(11) 0.0164(12) 0.0145(12)
    C5 0.0397(14) 0.0302(13) 0.0298(13) 0.0132(11) 0.0110(11) 0.0076(11)
    C6 0.0462(15) 0.0392(15) 0.0406(16) 0.0223(13) 0.0112(13) 0.0128(12)
    C7 0.0562(17) 0.0340(14) 0.0431(16) 0.0216(13) 0.0111(14) 0.0173(12)
    C8 0.0500(17) 0.0290(14) 0.0355(15) 0.0063(13) 0.0101(13) 0.0139(11)
    C9 0.0381(14) 0.0295(13) 0.0334(14) 0.0066(11) 0.0114(12) 0.0099(11)
    C10 0.0380(13) 0.0235(12) 0.0265(12) 0.0124(10) 0.0111(10) 0.0071(10)
    C11 0.0253(12) 0.0224(12) 0.0383(14) 0.0019(10) 0.0150(11) 0.0060(10)
    C12 0.0323(12) 0.0220(12) 0.0302(12) 0.0047(10) 0.0150(10) 0.0050(10)
    C13 0.0326(12) 0.0355(14) 0.0392(14) 0.0118(11) 0.0196(11) 0.0130(11)
    C14 0.0325(12) 0.0400(15) 0.0465(15) 0.0093(11) 0.0246(11) 0.0172(12)
    C15 0.0404(14) 0.0360(15) 0.0321(13) 0.0073(12) 0.0171(11) 0.0107(11)
    C16 0.0343(13) 0.0261(12) 0.0320(13) 0.0092(10) 0.0119(11) 0.0083(10)
    C17 0.0276(11) 0.0231(12) 0.0345(13) 0.0039(10) 0.0164(10) 0.0043(10)
    C18 0.0266(11) 0.0240(11) 0.0246(11) 0.0071(9) 0.0109(9) 0.0111(9)
    C19 0.0340(12) 0.0267(12) 0.0272(12) 0.0113(10) 0.0142(10) 0.0126(9)
    C20 0.0269(12) 0.0332(13) 0.0288(12) 0.0096(10) 0.0081(10) 0.0128(10)
    C21 0.0317(12) 0.0361(13) 0.0336(13) 0.0149(10) 0.0179(10) 0.0163(10)
    C22 0.0326(12) 0.0292(12) 0.0306(12) 0.0106(10) 0.0165(10) 0.0137(10)
    C23 0.0454(14) 0.0459(16) 0.0358(13) 0.0210(12) 0.0265(11) 0.0167(11)
    C24 0.0533(16) 0.0521(18) 0.0334(14) 0.0181(14) 0.0257(13) 0.0086(13)
    C25 0.0359(14) 0.0426(16) 0.0267(13) 0.0057(12) 0.0129(11) 0.0067(11)
    C26 0.0371(13) 0.0336(13) 0.0278(13) 0.0126(11) 0.0119(11) 0.0131(10)
    C27 0.0336(12) 0.0260(12) 0.0263(12) 0.0079(10) 0.0148(10) 0.0112(9)
    C28 0.0253(11) 0.0241(12) 0.0220(11) 0.0078(9) 0.0081(9) 0.0053(9)
    C29 0.0289(12) 0.0244(12) 0.0272(12) 0.0088(10) 0.0111(10) 0.0056(9)
    C30 0.0309(12) 0.0294(13) 0.0245(12) 0.0080(10) 0.0121(10) 0.0052(10)
    C31 0.0305(12) 0.0333(13) 0.0294(13) 0.0098(11) 0.0128(10) 0.0103(10)
    C32 0.0378(13) 0.0385(15) 0.0269(13) 0.0070(12) 0.0158(11) 0.0051(11)
    C33 0.0456(15) 0.0397(16) 0.0288(14) 0.0096(13) 0.0137(12) -0.0030(12)
    C34 0.0341(13) 0.0267(13) 0.0332(14) 0.0038(11) 0.0138(11) 0.0027(11)
    Cl5 0.1306(8) 0.0989(6) 0.0758(5) 0.0560(6) 0.0630(5) 0.0646(5)
    Cl6 0.0593(5) 0.0742(6) 0.0334(4) 0.0176(4) 0.0106(4) -0.0131(4)
    Cl7 0.1381(10) 0.0531(5) 0.0294(4) 0.0349(6) -0.0080(5) 0.0004(4)
    Cl8 0.0665(4) 0.0519(4) 0.0599(5) 0.0401(3) 0.0278(4) 0.0206(3)
    O3 0.0352(9) 0.0273(9) 0.0298(9) 0.0135(7) 0.0105(7) 0.0089(7)
    O4 0.0350(9) 0.0232(9) 0.0330(9) 0.0076(7) 0.0095(8) 0.0098(7)
    N5 0.0259(10) 0.0267(10) 0.0246(10) 0.0112(8) 0.0076(8) 0.0052(8)
    N6 0.0411(11) 0.0323(11) 0.0248(11) 0.0192(10) 0.0101(9) 0.0073(9)
    N7 0.0270(10) 0.0223(10) 0.0339(11) 0.0065(8) 0.0113(9) 0.0117(8)
    N8 0.0356(11) 0.0215(10) 0.0306(11) 0.0079(9) 0.0079(9) 0.0078(9)
    C35 0.0288(11) 0.0218(11) 0.0246(11) 0.0096(9) 0.0091(9) 0.0104(9)
    C36 0.0270(11) 0.0217(11) 0.0278(12) 0.0093(9) 0.0107(10) 0.0098(9)
    C37 0.0256(11) 0.0208(11) 0.0318(13) 0.0051(9) 0.0083(10) 0.0052(10)
    C38 0.0234(11) 0.0283(12) 0.0450(15) 0.0078(10) 0.0141(11) 0.0172(11)
    C39 0.0313(12) 0.0378(13) 0.0304(12) 0.0172(11) 0.0143(10) 0.0159(10)
    C40 0.0389(13) 0.0463(16) 0.0460(15) 0.0203(12) 0.0263(11) 0.0238(12)
    C41 0.0523(15) 0.068(2) 0.0382(15) 0.0316(15) 0.0278(12) 0.0201(14)
    C42 0.0539(17) 0.0534(19) 0.0320(15) 0.0177(15) 0.0203(13) 0.0025(13)
    C43 0.0403(14) 0.0375(15) 0.0324(13) 0.0112(12) 0.0188(11) 0.0069(11)
    C44 0.0318(12) 0.0304(12) 0.0281(12) 0.0149(10) 0.0129(10) 0.0127(10)
    C45 0.0283(12) 0.0196(11) 0.0273(12) 0.0056(10) 0.0100(10) 0.0049(9)
    C46 0.0297(12) 0.0375(14) 0.0287(13) 0.0087(11) 0.0136(10) 0.0086(11)
    C47 0.0442(14) 0.0454(16) 0.0392(15) 0.0183(13) 0.0212(12) 0.0169(12)
    C48 0.0580(17) 0.067(2) 0.0463(16) 0.0307(15) 0.0325(13) 0.0316(14)
    C49 0.0508(16) 0.086(2) 0.0282(14) 0.0285(17) 0.0198(13) 0.0153(15)
    C50 0.0354(14) 0.0590(19) 0.0308(15) 0.0142(14) 0.0117(12) 0.0001(13)
    C51 0.0297(12) 0.0396(15) 0.0286(13) 0.0109(11) 0.0115(11) 0.0058(11)
    C52 0.0278(11) 0.0189(11) 0.0258(12) 0.0060(9) 0.0118(9) 0.0036(9)
    C53 0.0298(12) 0.0224(11) 0.0267(12) 0.0075(10) 0.0138(10) 0.0055(9)
    C54 0.0306(12) 0.0236(12) 0.0342(13) 0.0054(10) 0.0144(10) 0.0097(10)
    C55 0.0234(12) 0.0266(13) 0.0412(15) 0.0011(10) 0.0105(11) 0.0055(11)
    C56 0.0290(12) 0.0256(13) 0.0291(13) 0.0046(10) 0.0070(11) 0.0045(10)
    C57 0.0316(14) 0.0311(14) 0.0439(16) 0.0048(12) 0.0048(13) 0.0089(12)
    C58 0.0369(15) 0.0399(16) 0.0476(18) 0.0103(13) 0.0014(14) 0.0160(14)
    C59 0.0444(16) 0.0293(14) 0.0357(15) 0.0051(12) 0.0056(13) 0.0129(12)
    C60 0.0329(13) 0.0260(13) 0.0301(13) 0.0036(11) 0.0085(11) 0.0071(10)
    C61 0.0315(12) 0.0199(11) 0.0271(12) 0.0064(10) 0.0104(10) 0.0017(9)
    C62 0.0309(12) 0.0252(12) 0.0301(12) 0.0099(10) 0.0155(10) 0.0080(10)
    C63 0.0267(12) 0.0300(13) 0.0328(14) 0.0057(11) 0.0062(11) 0.0102(11)
    C64 0.0431(16) 0.0262(13) 0.0372(16) 0.0064(12) 0.0006(13) 0.0061(12)
    C65 0.0482(18) 0.0362(16) 0.0325(16) 0.0048(14) -0.0019(14) 0.0066(13)
    C66 0.0406(16) 0.0336(15) 0.0365(16) 0.0103(13) -0.0018(13) 0.0118(12)
    C67 0.0299(13) 0.0339(14) 0.0480(16) 0.0131(11) 0.0130(12) 0.0131(12)
    C68 0.0341(13) 0.0370(14) 0.0414(15) 0.0152(11) 0.0162(11) 0.0156(12)
    Cl10 0.0575(6) 0.0552(8) 0.0611(7) 0.0172(6) 0.0338(5) 0.0164(6)
    Cl12 0.0575(7) 0.1097(14) 0.1041(12) -0.0068(9) 0.0473(8) -0.0403(11)
    Cl11 0.0871(11) 0.1210(17) 0.0700(9) 0.0097(12) 0.0447(9) -0.0237(10)
    C100 0.061(2) 0.049(3) 0.052(3) 0.025(2) 0.030(2) 0.015(2)
    Cl13 0.0575(6) 0.0552(8) 0.0611(7) 0.0172(6) 0.0338(5) 0.0164(6)
    Cl14 0.0871(11) 0.1210(17) 0.0700(9) 0.0097(12) 0.0447(9) -0.0237(10)
    Cl15 0.0575(7) 0.1097(14) 0.1041(12) -0.0068(9) 0.0473(8) -0.0403(11)
    C101 0.061(2) 0.049(3) 0.052(3) 0.025(2) 0.030(2) 0.015(2)
    Cl20 0.0459(5) 0.0426(6) 0.0719(8) 0.0104(4) 0.0206(5) 0.0031(5)
    Cl21 0.0435(5) 0.0539(8) 0.0706(6) 0.0065(5) 0.0245(5) 0.0143(5)
    Cl22 0.0542(5) 0.0328(5) 0.1189(9) 0.0025(4) 0.0384(5) 0.0159(5)
    C200 0.0372(14) 0.0277(16) 0.074(2) 0.0081(13) 0.0324(14) 0.0097(15)
    Cl23 0.0459(5) 0.0426(6) 0.0719(8) 0.0104(4) 0.0206(5) 0.0031(5)
    Cl25 0.0542(5) 0.0328(5) 0.1189(9) 0.0025(4) 0.0384(5) 0.0159(5)
    Cl24 0.0435(5) 0.0539(8) 0.0706(6) 0.0065(5) 0.0245(5) 0.0143(5)
    C201 0.0372(14) 0.0277(16) 0.074(2) 0.0081(13) 0.0324(14) 0.0097(15)
    Cl30 0.0853(7) 0.1689(16) 0.0845(8) 0.0361(9) 0.0492(6) 0.0189(9)
    Cl31 0.0553(7) 0.1114(10) 0.1534(14) 0.0252(7) 0.0255(8) 0.0680(9)
    Cl32 0.0726(7) 0.1074(10) 0.0802(9) 0.0408(7) 0.0007(7) -0.0124(7)
    C300 0.0396(17) 0.076(3) 0.062(2) 0.0186(17) 0.0159(17) 0.0119(19)
    Cl33 0.0853(7) 0.1689(16) 0.0845(8) 0.0361(9) 0.0492(6) 0.0189(9)
    Cl35 0.0726(7) 0.1074(10) 0.0802(9) 0.0408(7) 0.0007(7) -0.0124(7)
    Cl34 0.0553(7) 0.1114(10) 0.1534(14) 0.0252(7) 0.0255(8) 0.0680(9)
    C301 0.0396(17) 0.076(3) 0.062(2) 0.0186(17) 0.0159(17) 0.0119(19)
    Cl40 0.1081(10) 0.0834(12) 0.0976(11) 0.0496(9) 0.0318(9) 0.0140(10)
    Cl41 0.1144(12) 0.0655(11) 0.1072(16) 0.0192(10) 0.0182(12) 0.0061(9)
    Cl42 0.1057(11) 0.0682(8) 0.0712(9) 0.0244(8) 0.0100(8) 0.0226(7)
    C400 0.167(7) 0.098(5) 0.084(6) 0.060(5) -0.022(5) 0.013(4)
    Cl45 0.1057(11) 0.0682(8) 0.0712(9) 0.0244(8) 0.0100(8) 0.0226(7)
    C401 0.167(7) 0.098(5) 0.084(6) 0.060(5) -0.022(5) 0.013(4)
    Cl44 0.1144(12) 0.0655(11) 0.1072(16) 0.0192(10) 0.0182(12) 0.0061(9)
    Cl43 0.1081(10) 0.0834(12) 0.0976(11) 0.0496(9) 0.0318(9) 0.0140(10)
_geom_special_details
;
All e.s.d.'s (except the e.s.d. in the dihedral angle between two l.s. planes)
are estimated using the full covariance matrix. The cell e.s.d.'s are taken
into account individually in the estimation of e.s.d.'s in distances, angles
and torsion angles; correlations between e.s.d.'s in cell parameters are only
used when they are defined by crystal symmetry. An approximate (isotropic)
treatment of cell e.s.d.'s is used for estimating e.s.d.'s involving l.s.
planes.
;
loop_
    _geom_bond_atom_site_label_1
    _geom_bond_atom_site_label_2
    _geom_bond_site_symmetry_2
    _geom_bond_distance
    _geom_bond_publ_flag
    Cl1 C16 . 1.738(3) ?
    Cl2 C14 . 1.740(3) ?
    Cl3 C31 . 1.742(3) ?
    Cl4 C33 . 1.745(3) ?
    O1 C11 . 1.215(4) ?
    O2 C28 . 1.231(3) ?
    N1 C11 . 1.364(4) ?
    N1 C2 . 1.417(4) ?
    N1 H1A . 0.8600 ?
    N2 C11 . 1.372(4) ?
    N2 C12 . 1.417(4) ?
    N2 H2A . 0.8600 ?
    N3 C28 . 1.354(3) ?
    N3 C19 . 1.422(4) ?
    N3 H3A . 0.8600 ?
    N4 C28 . 1.366(4) ?
    N4 C29 . 1.409(4) ?
    N4 H4A . 0.8600 ?
    C1 C2 . 1.386(4) ?
    C1 C10 . 1.432(4) ?
    C1 C18 . 1.496(4) ?
    C2 C3 . 1.413(4) ?
    C3 C4 . 1.368(4) ?
    C3 H3 . 0.9300 ?
    C4 C5 . 1.406(4) ?
    C4 H4 . 0.9300 ?
    C5 C6 . 1.422(4) ?
    C5 C10 . 1.425(4) ?
    C6 C7 . 1.350(5) ?
    C6 H6 . 0.9300 ?
    C7 C8 . 1.411(5) ?
    C7 H7 . 0.9300 ?
    C8 C9 . 1.355(4) ?
    C8 H8 . 0.9300 ?
    C9 C10 . 1.420(4) ?
    C9 H9 . 0.9300 ?
    C12 C17 . 1.380(4) ?
    C12 C13 . 1.395(4) ?
    C13 C14 . 1.375(4) ?
    C13 H13 . 0.9300 ?
    C14 C15 . 1.392(4) ?
    C15 C16 . 1.391(4) ?
    C15 H15 . 0.9300 ?
    C16 C17 . 1.376(4) ?
    C17 H17 . 0.9300 ?
    C18 C19 . 1.385(3) ?
    C18 C27 . 1.435(4) ?
    C19 C20 . 1.407(4) ?
    C20 C21 . 1.358(4) ?
    C20 H20 . 0.9300 ?
    C21 C22 . 1.409(4) ?
    C21 H21 . 0.9300 ?
    C22 C23 . 1.423(4) ?
    C22 C27 . 1.426(4) ?
    C23 C24 . 1.347(4) ?
    C23 H23 . 0.9300 ?
    C24 C25 . 1.400(5) ?
    C24 H24 . 0.9300 ?
    C25 C26 . 1.363(4) ?
    C25 H25 . 0.9300 ?
    C26 C27 . 1.418(4) ?
    C26 H26 . 0.9300 ?
    C29 C30 . 1.386(4) ?
    C29 C34 . 1.408(4) ?
    C30 C31 . 1.382(4) ?
    C30 H30 . 0.9300 ?
    C31 C32 . 1.383(4) ?
    C32 C33 . 1.382(5) ?
    C32 H32 . 0.9300 ?
    C33 C34 . 1.366(4) ?
    C34 H34 . 0.9300 ?
    Cl5 C48 . 1.737(4) ?
    Cl6 C50 . 1.730(4) ?
    Cl7 C65 . 1.738(4) ?
    Cl8 C67 . 1.744(3) ?
    O3 C45 . 1.236(3) ?
    O4 C62 . 1.229(3) ?
    N5 C45 . 1.362(3) ?
    N5 C36 . 1.431(4) ?
    N5 H5A . 0.8600 ?
    N6 C45 . 1.369(4) ?
    N6 C46 . 1.408(4) ?
    N6 H6A . 0.8600 ?
    N7 C62 . 1.359(4) ?
    N7 C53 . 1.411(3) ?
    N7 H7A . 0.8600 ?
    N8 C62 . 1.358(3) ?
    N8 C63 . 1.427(4) ?
    N8 H8A . 0.8600 ?
    C35 C36 . 1.369(3) ?
    C35 C44 . 1.438(4) ?
    C35 C52 . 1.505(4) ?
    C36 C37 . 1.413(4) ?
    C37 C38 . 1.359(4) ?
    C37 H37 . 0.9300 ?
    C38 C39 . 1.408(4) ?
    C38 H38 . 0.9300 ?
    C39 C44 . 1.425(4) ?
    C39 C40 . 1.436(4) ?
    C40 C41 . 1.357(4) ?
    C40 H40 . 0.9300 ?
    C41 C42 . 1.404(5) ?
    C41 H41 . 0.9300 ?
    C42 C43 . 1.363(5) ?
    C42 H42 . 0.9300 ?
    C43 C44 . 1.417(4) ?
    C43 H43 . 0.9300 ?
    C46 C51 . 1.377(4) ?
    C46 C47 . 1.391(4) ?
    C47 C48 . 1.384(5) ?
    C47 H47 . 0.9300 ?
    C48 C49 . 1.374(5) ?
    C49 C50 . 1.384(5) ?
    C49 H49 . 0.9300 ?
    C50 C51 . 1.377(4) ?
    C51 H51 . 0.9300 ?
    C52 C53 . 1.390(4) ?
    C52 C61 . 1.418(4) ?
    C53 C54 . 1.420(4) ?
    C54 C55 . 1.349(4) ?
    C54 H54 . 0.9300 ?
    C55 C56 . 1.420(4) ?
    C55 H55 . 0.9300 ?
    C56 C57 . 1.406(4) ?
    C56 C61 . 1.422(4) ?
    C57 C58 . 1.374(5) ?
    C57 H57 . 0.9300 ?
    C58 C59 . 1.396(5) ?
    C58 H58 . 0.9300 ?
    C59 C60 . 1.367(4) ?
    C59 H59 . 0.9300 ?
    C60 C61 . 1.429(4) ?
    C60 H60 . 0.9300 ?
    C63 C64 . 1.382(4) ?
    C63 C68 . 1.400(4) ?
    C64 C65 . 1.388(5) ?
    C64 H64 . 0.9300 ?
    C65 C66 . 1.368(5) ?
    C66 C67 . 1.375(5) ?
    C66 H66 . 0.9300 ?
    C67 C68 . 1.396(4) ?
    C68 H68 . 0.9300 ?
    Cl10 C100 . 1.729(6) ?
    Cl12 C100 . 1.693(6) ?
    Cl11 C100 . 1.765(6) ?
    C100 H100 . 0.9800 ?
    Cl13 C101 . 1.614(9) ?
    Cl14 C101 . 1.712(9) ?
    Cl15 C101 . 1.759(8) ?
    C101 H101 . 0.9800 ?
    Cl20 C200 . 1.761(6) ?
    Cl21 C200 . 1.745(8) ?
    Cl22 C200 . 1.754(6) ?
    C200 H200 . 0.9800 ?
    Cl23 C201 . 1.755(10) ?
    Cl25 C201 . 1.747(9) ?
    Cl24 C201 . 1.741(11) ?
    C201 H201 . 0.9800 ?
    Cl30 C300 . 1.724(10) ?
    Cl31 C300 . 1.742(10) ?
    Cl32 C300 . 1.736(9) ?
    C300 H300 . 0.9800 ?
    Cl33 C301 . 1.724(11) ?
    Cl35 C301 . 1.736(10) ?
    Cl34 C301 . 1.743(11) ?
    C301 H301 . 0.9800 ?
    Cl40 C400 . 1.743(9) ?
    Cl41 C400 . 1.691(8) ?
    Cl42 C400 . 1.687(7) ?
    C400 H400 . 0.9800 ?
    Cl45 C401 . 1.763(16) ?
    C401 Cl43 . 1.723(15) ?
    C401 Cl44 . 1.780(15) ?
    C401 H401 . 0.9800 ?
loop_
    _geom_angle_atom_site_label_1
    _geom_angle_atom_site_label_2
    _geom_angle_atom_site_label_3
    _geom_angle_site_symmetry_1
    _geom_angle_site_symmetry_3
    _geom_angle
    _geom_angle_publ_flag
    C11 N1 C2 . . 127.1(3) ?
    C11 N1 H1A . . 116.4 ?
    C2 N1 H1A . . 116.4 ?
    C11 N2 C12 . . 127.1(2) ?
    C11 N2 H2A . . 116.4 ?
    C12 N2 H2A . . 116.4 ?
    C28 N3 C19 . . 123.0(2) ?
    C28 N3 H3A . . 118.5 ?
    C19 N3 H3A . . 118.5 ?
    C28 N4 C29 . . 126.0(2) ?
    C28 N4 H4A . . 117.0 ?
    C29 N4 H4A . . 117.0 ?
    C2 C1 C10 . . 119.2(2) ?
    C2 C1 C18 . . 119.6(2) ?
    C10 C1 C18 . . 121.1(2) ?
    C1 C2 C3 . . 121.1(3) ?
    C1 C2 N1 . . 118.2(2) ?
    C3 C2 N1 . . 120.6(2) ?
    C4 C3 C2 . . 119.8(3) ?
    C4 C3 H3 . . 120.1 ?
    C2 C3 H3 . . 120.1 ?
    C3 C4 C5 . . 121.6(3) ?
    C3 C4 H4 . . 119.2 ?
    C5 C4 H4 . . 119.2 ?
    C4 C5 C6 . . 122.6(3) ?
    C4 C5 C10 . . 119.1(3) ?
    C6 C5 C10 . . 118.2(3) ?
    C7 C6 C5 . . 121.6(3) ?
    C7 C6 H6 . . 119.2 ?
    C5 C6 H6 . . 119.2 ?
    C6 C7 C8 . . 120.0(3) ?
    C6 C7 H7 . . 120.0 ?
    C8 C7 H7 . . 120.0 ?
    C9 C8 C7 . . 120.6(3) ?
    C9 C8 H8 . . 119.7 ?
    C7 C8 H8 . . 119.7 ?
    C8 C9 C10 . . 121.1(3) ?
    C8 C9 H9 . . 119.4 ?
    C10 C9 H9 . . 119.4 ?
    C9 C10 C5 . . 118.4(3) ?
    C9 C10 C1 . . 122.4(3) ?
    C5 C10 C1 . . 119.2(3) ?
    O1 C11 N1 . . 124.1(3) ?
    O1 C11 N2 . . 123.0(3) ?
    N1 C11 N2 . . 112.8(3) ?
    C17 C12 C13 . . 120.5(3) ?
    C17 C12 N2 . . 117.5(3) ?
    C13 C12 N2 . . 121.8(3) ?
    C14 C13 C12 . . 118.1(3) ?
    C14 C13 H13 . . 120.9 ?
    C12 C13 H13 . . 120.9 ?
    C13 C14 C15 . . 123.5(3) ?
    C13 C14 Cl2 . . 118.7(2) ?
    C15 C14 Cl2 . . 117.8(2) ?
    C14 C15 C16 . . 116.1(3) ?
    C14 C15 H15 . . 121.9 ?
    C16 C15 H15 . . 121.9 ?
    C17 C16 C15 . . 122.4(3) ?
    C17 C16 Cl1 . . 119.5(2) ?
    C15 C16 Cl1 . . 118.1(2) ?
    C16 C17 C12 . . 119.4(3) ?
    C16 C17 H17 . . 120.3 ?
    C12 C17 H17 . . 120.3 ?
    C19 C18 C27 . . 118.6(2) ?
    C19 C18 C1 . . 120.5(2) ?
    C27 C18 C1 . . 120.7(2) ?
    C18 C19 C20 . . 121.7(3) ?
    C18 C19 N3 . . 119.2(2) ?
    C20 C19 N3 . . 119.1(2) ?
    C21 C20 C19 . . 119.9(2) ?
    C21 C20 H20 . . 120.0 ?
    C19 C20 H20 . . 120.0 ?
    C20 C21 C22 . . 121.4(3) ?
    C20 C21 H21 . . 119.3 ?
    C22 C21 H21 . . 119.3 ?
    C21 C22 C23 . . 122.1(3) ?
    C21 C22 C27 . . 119.1(3) ?
    C23 C22 C27 . . 118.8(2) ?
    C24 C23 C22 . . 120.9(3) ?
    C24 C23 H23 . . 119.5 ?
    C22 C23 H23 . . 119.5 ?
    C23 C24 C25 . . 120.4(3) ?
    C23 C24 H24 . . 119.8 ?
    C25 C24 H24 . . 119.8 ?
    C26 C25 C24 . . 121.1(3) ?
    C26 C25 H25 . . 119.5 ?
    C24 C25 H25 . . 119.5 ?
    C25 C26 C27 . . 120.3(3) ?
    C25 C26 H26 . . 119.8 ?
    C27 C26 H26 . . 119.8 ?
    C26 C27 C22 . . 118.5(3) ?
    C26 C27 C18 . . 122.3(3) ?
    C22 C27 C18 . . 119.2(2) ?
    O2 C28 N3 . . 123.1(2) ?
    O2 C28 N4 . . 123.1(2) ?
    N3 C28 N4 . . 113.8(2) ?
    C30 C29 C34 . . 120.1(3) ?
    C30 C29 N4 . . 122.7(2) ?
    C34 C29 N4 . . 117.3(2) ?
    C31 C30 C29 . . 118.3(3) ?
    C31 C30 H30 . . 120.8 ?
    C29 C30 H30 . . 120.8 ?
    C30 C31 C32 . . 123.3(3) ?
    C30 C31 Cl3 . . 117.3(2) ?
    C32 C31 Cl3 . . 119.4(2) ?
    C33 C32 C31 . . 116.3(3) ?
    C33 C32 H32 . . 121.9 ?
    C31 C32 H32 . . 121.9 ?
    C34 C33 C32 . . 123.4(3) ?
    C34 C33 Cl4 . . 118.4(2) ?
    C32 C33 Cl4 . . 118.3(2) ?
    C33 C34 C29 . . 118.5(3) ?
    C33 C34 H34 . . 120.7 ?
    C29 C34 H34 . . 120.7 ?
    C45 N5 C36 . . 120.5(2) ?
    C45 N5 H5A . . 119.7 ?
    C36 N5 H5A . . 119.7 ?
    C45 N6 C46 . . 125.3(2) ?
    C45 N6 H6A . . 117.3 ?
    C46 N6 H6A . . 117.3 ?
    C62 N7 C53 . . 127.2(2) ?
    C62 N7 H7A . . 116.4 ?
    C53 N7 H7A . . 116.4 ?
    C62 N8 C63 . . 122.9(2) ?
    C62 N8 H8A . . 118.5 ?
    C63 N8 H8A . . 118.5 ?
    C36 C35 C44 . . 119.5(2) ?
    C36 C35 C52 . . 121.7(2) ?
    C44 C35 C52 . . 118.8(2) ?
    C35 C36 C37 . . 121.2(3) ?
    C35 C36 N5 . . 120.4(2) ?
    C37 C36 N5 . . 118.3(2) ?
    C38 C37 C36 . . 120.6(2) ?
    C38 C37 H37 . . 119.7 ?
    C36 C37 H37 . . 119.7 ?
    C37 C38 C39 . . 120.2(2) ?
    C37 C38 H38 . . 119.9 ?
    C39 C38 H38 . . 119.9 ?
    C38 C39 C44 . . 120.2(3) ?
    C38 C39 C40 . . 121.5(2) ?
    C44 C39 C40 . . 118.3(2) ?
    C41 C40 C39 . . 121.0(3) ?
    C41 C40 H40 . . 119.5 ?
    C39 C40 H40 . . 119.5 ?
    C40 C41 C42 . . 119.9(3) ?
    C40 C41 H41 . . 120.0 ?
    C42 C41 H41 . . 120.0 ?
    C43 C42 C41 . . 121.6(3) ?
    C43 C42 H42 . . 119.2 ?
    C41 C42 H42 . . 119.2 ?
    C42 C43 C44 . . 120.2(3) ?
    C42 C43 H43 . . 119.9 ?
    C44 C43 H43 . . 119.9 ?
    C43 C44 C39 . . 119.1(3) ?
    C43 C44 C35 . . 122.6(2) ?
    C39 C44 C35 . . 118.3(2) ?
    O3 C45 N5 . . 122.8(3) ?
    O3 C45 N6 . . 123.4(2) ?
    N5 C45 N6 . . 113.8(2) ?
    C51 C46 C47 . . 119.9(3) ?
    C51 C46 N6 . . 118.8(3) ?
    C47 C46 N6 . . 121.3(3) ?
    C48 C47 C46 . . 118.4(3) ?
    C48 C47 H47 . . 120.8 ?
    C46 C47 H47 . . 120.8 ?
    C49 C48 C47 . . 122.9(3) ?
    C49 C48 Cl5 . . 118.7(3) ?
    C47 C48 Cl5 . . 118.4(3) ?
    C48 C49 C50 . . 117.0(3) ?
    C48 C49 H49 . . 121.5 ?
    C50 C49 H49 . . 121.5 ?
    C51 C50 C49 . . 121.8(3) ?
    C51 C50 Cl6 . . 119.6(3) ?
    C49 C50 Cl6 . . 118.6(3) ?
    C46 C51 C50 . . 119.9(3) ?
    C46 C51 H51 . . 120.1 ?
    C50 C51 H51 . . 120.1 ?
    C53 C52 C61 . . 119.1(2) ?
    C53 C52 C35 . . 119.4(2) ?
    C61 C52 C35 . . 121.4(2) ?
    C52 C53 N7 . . 117.5(2) ?
    C52 C53 C54 . . 120.7(2) ?
    N7 C53 C54 . . 121.6(2) ?
    C55 C54 C53 . . 119.7(3) ?
    C55 C54 H54 . . 120.2 ?
    C53 C54 H54 . . 120.2 ?
    C54 C55 C56 . . 122.3(2) ?
    C54 C55 H55 . . 118.9 ?
    C56 C55 H55 . . 118.9 ?
    C57 C56 C55 . . 122.6(3) ?
    C57 C56 C61 . . 119.6(3) ?
    C55 C56 C61 . . 117.8(2) ?
    C58 C57 C56 . . 121.1(3) ?
    C58 C57 H57 . . 119.5 ?
    C56 C57 H57 . . 119.5 ?
    C57 C58 C59 . . 119.4(3) ?
    C57 C58 H58 . . 120.3 ?
    C59 C58 H58 . . 120.3 ?
    C60 C59 C58 . . 121.6(3) ?
    C60 C59 H59 . . 119.2 ?
    C58 C59 H59 . . 119.2 ?
    C59 C60 C61 . . 120.2(3) ?
    C59 C60 H60 . . 119.9 ?
    C61 C60 H60 . . 119.9 ?
    C52 C61 C56 . . 120.2(2) ?
    C52 C61 C60 . . 121.8(2) ?
    C56 C61 C60 . . 118.0(2) ?
    O4 C62 N8 . . 123.2(2) ?
    O4 C62 N7 . . 123.7(2) ?
    N8 C62 N7 . . 113.1(2) ?
    C64 C63 C68 . . 120.9(3) ?
    C64 C63 N8 . . 119.9(3) ?
    C68 C63 N8 . . 119.2(3) ?
    C63 C64 C65 . . 118.8(3) ?
    C63 C64 H64 . . 120.6 ?
    C65 C64 H64 . . 120.6 ?
    C66 C65 C64 . . 122.3(3) ?
    C66 C65 Cl7 . . 119.0(3) ?
    C64 C65 Cl7 . . 118.7(3) ?
    C65 C66 C67 . . 118.0(3) ?
    C65 C66 H66 . . 121.0 ?
    C67 C66 H66 . . 121.0 ?
    C66 C67 C68 . . 122.6(3) ?
    C66 C67 Cl8 . . 119.6(2) ?
    C68 C67 Cl8 . . 117.8(3) ?
    C67 C68 C63 . . 117.5(3) ?
    C67 C68 H68 . . 121.3 ?
    C63 C68 H68 . . 121.3 ?
    Cl12 C100 Cl10 . . 117.4(3) ?
    Cl12 C100 Cl11 . . 112.0(4) ?
    Cl10 C100 Cl11 . . 112.6(3) ?
    Cl12 C100 H100 . . 104.4 ?
    Cl10 C100 H100 . . 104.4 ?
    Cl11 C100 H100 . . 104.4 ?
    Cl13 C101 Cl14 . . 121.0(5) ?
    Cl13 C101 Cl15 . . 113.7(5) ?
    Cl14 C101 Cl15 . . 111.0(5) ?
    Cl13 C101 H101 . . 102.8 ?
    Cl14 C101 H101 . . 102.8 ?
    Cl15 C101 H101 . . 102.8 ?
    Cl21 C200 Cl22 . . 112.0(4) ?
    Cl21 C200 Cl20 . . 109.4(4) ?
    Cl22 C200 Cl20 . . 111.8(4) ?
    Cl21 C200 H200 . . 107.8 ?
    Cl22 C200 H200 . . 107.8 ?
    Cl20 C200 H200 . . 107.8 ?
    Cl24 C201 Cl25 . . 109.4(5) ?
    Cl24 C201 Cl23 . . 111.8(6) ?
    Cl25 C201 Cl23 . . 109.6(6) ?
    Cl24 C201 H201 . . 108.6 ?
    Cl25 C201 H201 . . 108.6 ?
    Cl23 C201 H201 . . 108.6 ?
    Cl30 C300 Cl32 . . 111.5(5) ?
    Cl30 C300 Cl31 . . 110.9(6) ?
    Cl32 C300 Cl31 . . 110.4(5) ?
    Cl30 C300 H300 . . 108.0 ?
    Cl32 C300 H300 . . 108.0 ?
    Cl31 C300 H300 . . 108.0 ?
    Cl33 C301 Cl35 . . 112.2(6) ?
    Cl33 C301 Cl34 . . 110.1(7) ?
    Cl35 C301 Cl34 . . 109.8(6) ?
    Cl33 C301 H301 . . 108.2 ?
    Cl35 C301 H301 . . 108.2 ?
    Cl34 C301 H301 . . 108.2 ?
    Cl42 C400 Cl41 . . 116.4(5) ?
    Cl42 C400 Cl40 . . 112.7(5) ?
    Cl41 C400 Cl40 . . 113.6(5) ?
    Cl42 C400 H400 . . 104.1 ?
    Cl41 C400 H400 . . 104.1 ?
    Cl40 C400 H400 . . 104.1 ?
    Cl43 C401 Cl45 . . 113.6(11) ?
    Cl43 C401 Cl44 . . 103.4(9) ?
    Cl45 C401 Cl44 . . 114.7(11) ?
    Cl43 C401 H401 . . 108.3 ?
    Cl45 C401 H401 . . 108.3 ?
    Cl44 C401 H401 . . 108.3 ?
loop_
    _geom_hbond_atom_site_label_D
    _geom_hbond_atom_site_label_H
    _geom_hbond_atom_site_label_A
    _geom_hbond_site_symmetry_D
    _geom_hbond_site_symmetry_H
    _geom_hbond_site_symmetry_A
    _geom_hbond_distance_DH
    _geom_hbond_distance_HA
    _geom_hbond_distance_DA
    _geom_hbond_angle_DHA
    _geom_hbond_publ_flag
    N3 H3A O4 . . 1_565 0.86 2.16 2.897(3) 144 y
    N4 H4A O4 . . 1_565 0.86 2.05 2.821(3) 149 y
    N5 H5A O2 . . . 0.86 2.11 2.821(3) 139 y
    N6 H6A O2 . . . 0.86 2.17 2.947(3) 150 y
    N7 H7A O3 . . . 0.86 2.36 2.955(3) 126 y
    N8 H8A O3 . . . 0.86 2.26 3.030(3) 149 y
    C3 H3 O1 . . . 0.93 2.44 2.937(3) 113 no
    C13 H13 O1 . . . 0.93 2.47 2.943(3) 112 no
    C30 H30 O2 . . . 0.93 2.38 2.864(3) 113 no
    C38 H38 O1 . . 1_655 0.93 2.41 3.304(4) 162 y
    C47 H47 O3 . . . 0.93 2.50 2.911(4) 107 no
    C54 H54 O4 . . . 0.93 2.32 2.893(3) 120 y
    C200 H200 O1 . . 1_655 0.98 2.15 3.035(7) 149 y
    C300 H300 O3 1_555 1_555 1_555 0.98 2.52 3.315(9) 138 y
    N2 H2A Cg1 . . . 0.86 2.59 3.300(3) 141 y
data_global
_journal_date_recd_electronic     2010-11-20
_journal_date_accepted     2010-12-15
_journal_name_full     'Acta Crystallographica, Section E'
_journal_year     2011
_journal_volume     67
_journal_issue      2
_journal_page_first     o384
_journal_page_last     o385
_journal_paper_category     QO
_journal_coeditor_code     OM2383
_publ_contact_author_name     'Roman Holakovsk\'y'
_publ_contact_author_address
;
Department of Organic Chemistry Institute of Chemical Technology Prague
Technick\'a 5
166 28 Prague 6
Czech Republic
;
_publ_contact_author_email     'roman.holakovsky@vscht.cz'
_publ_contact_author_fax      420224354288
_publ_contact_author_phone      420224354279
_publ_section_title
;
(<i>R</i>)-2,2'-Bis[<i>N</i>'-(3,5-dichlorophenyl)ureido]-1,1'-binaphthalene
chloroform disolvate
;
loop_
    _publ_author_name
    _publ_author_footnote
    _publ_author_address
    'Holakovsk\'y, Roman' .
;
Department of Organic Chemistry, Institute of Chemical Technology Prague
Technick\'a 5
166 28 Prague 6
Czech Republic
;
    'Pojarov\'a, Michaela' .
;
Institute of Physics, AS CR, v.v.i.
Na Slovance 2
182 21 Praha 8
Czech Republic
;
    'Du\<sek, Michal' .
;
Institute of Physics, AS CR, v.v.i.
Na Slovance 2
182 21 Praha 8
Czech Republic
;
    '\<Cejka, Jan' .
;
Department of Solid State Chemistry,
Institute of Chemical Technology Prague,
Technick\'a 5, 166 28 Prague 6, Czech Republic
;
    'C\'isa\<rov\'a, Ivana' .
;
Charles University in Prague
Faculty of Science - Department of Inorganic Chemistry
Hlavova 2030/8
128 43 Prague 2
Czech Republic
;
