# Supplementary material for: (R)-2,2′-Bis[N′-(3,5-dichloro­phen­yl)ureido]-1,1′-binaphthalene chloro­form disolvate
Source: Acta Crystallogr Sect E Struct Rep Online. 2011 Jan 15;67(Pt 2):o384–5. doi: 10.1107/S1600536810052657 (PMC3051457; doi:10.1107/S1600536810052657)
Supplement: Supplementary file 2 [file e-67-0o384-Isup2.hkl]

# 
# h,k,l, Fc-squared, Fo-squared, sigma(Fo-squared) and status flag 
# 
data_I
_shelx_title ' rh1-cejka in P1' 
_shelx_refln_list_code          4 
_shelx_F_calc_maximum      158.30 
_exptl_crystal_F_000       908.00 
_reflns_d_resolution_high  0.7679 
 
loop_ 
 _symmetry_equiv_pos_as_xyz 
 'x, y, z' 
 
_cell_length_a    11.8795 
_cell_length_b    12.4451 
_cell_length_c    15.0389 
_cell_angle_alpha  96.714 
_cell_angle_beta  110.898 
_cell_angle_gamma 103.979 
 
_shelx_F_squared_multiplier     1.000 
 
loop_ 
 _refln_index_h 
 _refln_index_k 
 _refln_index_l 
 _refln_F_squared_calc 
 _refln_F_squared_meas 
 _refln_F_squared_sigma 
 _refln_observed_status 
   5  -1 -19       17.72       58.09     24.37 o 
   6  -1 -19        9.09       16.26     15.73 o 
   7  -1 -19       97.54       92.44     22.31 o 
   4   0 -19       28.08        9.11     17.37 o 
   5   0 -19       74.75       65.34     20.53 o 
   6   0 -19        0.25       11.08     21.59 o 
   7   0 -19       33.82       18.23     15.35 o 
   8   0 -19        0.78       31.66     22.93 o 
   3   1 -19      189.07      246.62     37.13 o 
   4   1 -19       24.27      -10.07     23.07 o 
   5   1 -19       16.38       47.01     17.70 o 
   7   1 -19       20.43       50.99     16.89 o 
   8   1 -19       57.68       59.10     18.18 o 
   3   2 -19       19.22       36.79     16.21 o 
   4   2 -19        2.53      -20.53     20.53 o 
   5   2 -19      100.89       84.62     22.16 o 
   6   2 -19       22.16       34.97     20.72 o 
   7   2 -19      157.44      176.73     17.46 o 
   8   2 -19       90.40       79.06     14.39 o 
   2   3 -19       49.04       53.20     17.89 o 
   3   3 -19       29.86        8.11     15.35 o 
   4   3 -19       12.41       63.90     23.12 o 
   5   3 -19       16.43       10.07      8.20 o 
   6   3 -19        5.79        0.96     11.08 o 
   7   3 -19       14.87       10.07     10.55 o 
   8   3 -19      111.17       95.42     12.86 o 
   3   4 -19        4.33       20.53     20.05 o 
   4   4 -19       15.16       12.90     13.86 o 
   5   4 -19       16.33       21.16      9.07 o 
   6   4 -19        8.53       -2.83      9.07 o 
   7   4 -19       69.46       87.45     13.53 o 
   3   5 -19        5.82      -13.96     13.96 o 
   4   5 -19      106.38       75.60     23.60 o 
   5   5 -19       11.15       33.68     12.95 o 
   6   5 -19       25.42       25.81     11.56 o 
   5  -4 -18       18.26       16.26     17.32 o 
   6  -4 -18       14.13       69.99     24.56 o 
   7  -4 -18       36.66       12.42     23.94 o 
   8  -4 -18       56.65       83.81     21.25 o 
   3  -3 -18       25.91       16.26     19.04 o 
   4  -3 -18       45.30       17.32     16.41 o 
   5  -3 -18       44.44       81.41     26.48 o 
   6  -3 -18       84.41      106.40     25.33 o 
   7  -3 -18       76.43       92.01     20.15 o 
   8  -3 -18       31.40       49.75     19.14 o 
   9  -3 -18       50.94       52.86     17.85 o 
   2  -2 -18       51.73       20.53     27.20 o 
   3  -2 -18       26.36       43.75     25.52 o 
   4  -2 -18      183.75      189.78     30.17 o 
   5  -2 -18       30.91       43.17     17.85 o 
   6  -2 -18       23.19       24.51     16.69 o 
   7  -2 -18       64.61       68.89     19.62 o 
   8  -2 -18       17.60       85.44     24.27 o 
   9  -2 -18       65.26       62.84     19.09 o 
  10  -2 -18       82.73       72.58     18.28 o 
   2  -1 -18       36.33       34.44     19.52 o 
   3  -1 -18       56.83       60.78     18.80 o 
   4  -1 -18       75.73      101.08     19.81 o 
   5  -1 -18        2.32        9.11     14.82 o 
   6  -1 -18       57.16       87.88     23.41 o 
   7  -1 -18       73.98       40.92     16.79 o 
   8  -1 -18       50.42       46.39     17.32 o 
   9  -1 -18       20.12       15.88     17.27 o 
  10  -1 -18       34.09       32.67     14.78 o 
   1   0 -18       13.35       13.38     24.85 o 
   2   0 -18        6.63      -14.34     21.06 o 
   3   0 -18        5.76       17.70     22.11 o 
   4   0 -18       59.29       78.29     17.85 o 
   5   0 -18      131.28      120.41     23.07 o 
   6   0 -18      131.07      154.23     21.20 o 
   7   0 -18       17.89       19.57     20.15 o 
   8   0 -18       18.58       23.03     14.30 o 
   9   0 -18       64.07       43.17     22.16 o 
  10   0 -18        6.85        5.28     13.91 o 
   0   1 -18        5.67       -4.80     15.35 o 
   1   1 -18       13.76       17.70     15.30 o 
   2   1 -18       88.58       75.60     19.04 o 
   3   1 -18      246.11      228.39     32.43 o 
   4   1 -18        1.91        0.48     20.39 o 
   5   1 -18       34.40       47.01     15.93 o 
   6   1 -18       27.84       16.79     13.48 o 
   7   1 -18       47.16       83.42     21.59 o 
   8   1 -18       53.19       62.84     16.31 o 
   9   1 -18       15.01       12.90     20.15 o 
  10   1 -18      107.90      102.85     13.77 o 
   0   2 -18       52.62       79.06     25.71 o 
   1   2 -18       34.82       39.77     16.84 o 
   2   2 -18       23.42       32.67     16.79 o 
   3   2 -18       95.00       71.48     18.13 o 
   4   2 -18       43.61       81.02     21.68 o 
   5   2 -18       15.03       17.70     13.43 o 
   6   2 -18        9.69        7.15     11.47 o 
   7   2 -18       24.78       49.41     20.63 o 
   8   2 -18       13.68       18.61     10.60 o 
   9   2 -18        7.20        4.80     10.55 o 
  10   2 -18       12.01       -0.48     14.54 o 
   0   3 -18       13.96        5.80     24.08 o 
   1   3 -18      113.55      139.36     22.74 o 
   2   3 -18       34.98       44.04     16.84 o 
   3   3 -18        0.53      -19.72     19.72 o 
   4   3 -18        9.30       10.07      7.68 o 
   5   3 -18       45.18       55.12     11.08 o 
   6   3 -18       30.36       16.79     11.47 o 
   7   3 -18       41.72       37.32      9.11 o 
   8   3 -18        1.33        2.40      8.63 o 
   9   3 -18       35.49       38.95     10.65 o 
   0   4 -18       17.96       49.75     22.55 o 
   1   4 -18      114.24       69.65     21.59 o 
   2   4 -18        2.87      -12.04     12.04 o 
   3   4 -18      153.63      194.67     29.93 o 
   4   4 -18        3.56       -6.24      8.20 o 
   5   4 -18      128.83      151.49     15.11 o 
   6   4 -18      240.41      243.17     19.81 o 
   7   4 -18       10.58        9.55      9.07 o 
   8   4 -18        0.45        6.24      8.20 o 
   9   4 -18       45.51       22.59     10.60 o 
   0   5 -18       46.20       17.32     11.47 o 
   1   5 -18       52.26       -3.79     15.30 o 
   2   5 -18       37.00       30.70     19.67 o 
   3   5 -18       98.51       91.19     18.80 o 
   4   5 -18       95.83       83.81     11.61 o 
   5   5 -18       45.83       25.38      7.72 o 
   6   5 -18       91.73       85.82     12.18 o 
   7   5 -18       42.86       36.79     10.12 o 
   8   5 -18       30.35       39.77     11.03 o 
   0   6 -18       59.41       26.48     17.80 o 
   1   6 -18       42.80       35.50     11.99 o 
   2   6 -18       27.36       58.09     15.35 o 
   3   6 -18        1.12        7.15     12.42 o 
   4   6 -18       46.01       63.90     18.57 o 
   5   6 -18       10.99       16.79      8.63 o 
   6   6 -18       18.22       19.19      9.02 o 
   7   6 -18       95.47       59.10     12.81 o 
   1   7 -18        6.55       22.59     20.20 o 
   2   7 -18       25.22       20.53      9.11 o 
   3   7 -18        7.55       -2.83     10.94 o 
   4   7 -18       45.58       80.26     19.62 o 
   5   7 -18      122.98       88.70     19.00 o 
   6   7 -18       65.62       45.19     11.47 o 
   3   8 -18       18.87       -3.79     11.47 o 
   6  -6 -17       73.75      111.92     22.69 o 
   7  -6 -17       74.51       28.78     19.76 o 
   8  -6 -17        2.07      -15.78     15.78 o 
   3  -5 -17       95.68       75.60     20.96 o 
   4  -5 -17      149.37      143.53     24.66 o 
   5  -5 -17       40.28       53.20     19.19 o 
   6  -5 -17      117.96      136.29     21.97 o 
   7  -5 -17       69.77       78.67     20.96 o 
   8  -5 -17       54.66       60.11     20.05 o 
   9  -5 -17        2.74      -15.73     15.73 o 
  10  -5 -17        8.87        4.80     16.31 o 
   2  -4 -17       80.84       44.04     20.63 o 
   3  -4 -17       44.99       17.70     16.21 o 
   4  -4 -17       26.23       24.08     15.93 o 
   5  -4 -17       23.47       10.51     15.35 o 
   6  -4 -17       46.38       40.34     16.41 o 
   7  -4 -17       98.42      111.92     22.26 o 
   8  -4 -17       22.03       37.32     23.03 o 
   9  -4 -17       62.42       88.27     19.76 o 
  10  -4 -17       93.55       86.25     21.54 o 
  11  -4 -17        4.18       -9.55     16.79 o 
   1  -3 -17       10.33        2.40     17.85 o 
   2  -3 -17       99.87       95.42     22.26 o 
   3  -3 -17       60.64       56.75     18.13 o 
   4  -3 -17       84.26       59.10     17.17 o 
   5  -3 -17       59.55       85.44     18.61 o 
   6  -3 -17       41.61       60.44     17.70 o 
   7  -3 -17       51.75       50.99     16.26 o 
   8  -3 -17        8.35      -19.72     19.72 o 
   9  -3 -17       11.17       -7.15     14.30 o 
  10  -3 -17       11.45       21.16     21.16 o 
  11  -3 -17        3.42       26.96     14.78 o 
   0  -2 -17       23.35       24.51     25.38 o 
   1  -2 -17       43.54       43.75     24.61 o 
   2  -2 -17       22.28       47.01     23.41 o 
   3  -2 -17      102.26      118.97     25.33 o 
   4  -2 -17      135.96      100.16     20.15 o 
   5  -2 -17       28.98       42.31     21.64 o 
   6  -2 -17       29.57       33.68     20.10 o 
   7  -2 -17       65.10       49.41     14.78 o 
   8  -2 -17       47.86       35.50     14.87 o 
   9  -2 -17       54.35       92.44     21.06 o 
  10  -2 -17       34.90       11.51     17.27 o 
  11  -2 -17        9.93       32.67     16.26 o 
   0  -1 -17       16.74      -16.26     18.18 o 
   1  -1 -17       35.56       31.66     17.75 o 
   2  -1 -17       47.48       20.15     16.74 o 
   3  -1 -17       41.40       24.95     15.73 o 
   4  -1 -17       52.95       67.11     15.45 o 
   5  -1 -17       36.96       48.50     14.97 o 
   6  -1 -17       95.30      119.93     18.71 o 
   7  -1 -17       28.63       49.41     17.85 o 
   8  -1 -17       91.32      121.85     25.14 o 
   9  -1 -17        5.71       24.95     14.01 o 
  10  -1 -17       53.13       55.79     22.26 o 
  11  -1 -17       51.41       50.99     23.12 o 
  -1   0 -17       36.08       30.22     25.52 o 
   0   0 -17       29.17       48.84     23.89 o 
   1   0 -17       68.22       38.43     24.99 o 
   2   0 -17       41.73       71.09     22.88 o 
   3   0 -17      102.83      119.45     23.94 o 
   4   0 -17       44.13       53.82     19.62 o 
   5   0 -17      173.36      119.45     24.42 o 
   6   0 -17       34.29       62.84     15.30 o 
   7   0 -17       40.73        3.79     12.38 o 
   8   0 -17      146.98      178.50     25.19 o 
   9   0 -17       43.60       53.20     15.35 o 
  10   0 -17      153.27      202.68     27.44 o 
  11   0 -17        9.09       -9.55      9.55 o 
  -1   1 -17       19.17       52.86     20.05 o 
   0   1 -17       89.68       88.27     20.15 o 
   1   1 -17       58.28       68.55     18.85 o 
   2   1 -17      388.06      476.84     41.11 o 
   3   1 -17       54.35       80.64     17.70 o 
   4   1 -17       46.66       41.74     19.81 o 
   5   1 -17        7.40       25.38     18.33 o 
   6   1 -17       33.81       27.39     12.38 o 
   7   1 -17       54.52       72.96     14.97 o 
   9   1 -17       31.51       36.79     13.29 o 
  10   1 -17       76.95       66.01     12.81 o 
  11   1 -17      118.96       98.01     14.73 o 
  -2   2 -17        4.86       -1.92     22.50 o 
  -1   2 -17      158.74      156.39     25.76 o 
   0   2 -17       28.04       28.78     16.69 o 
   1   2 -17       20.06       53.20     16.31 o 
   2   2 -17      140.91      173.27     24.80 o 
   3   2 -17       11.27       27.39     13.53 o 
   4   2 -17      258.67      255.64     28.02 o 
   5   2 -17       67.60       74.84     18.57 o 
   6   2 -17       11.68       24.95     12.04 o 
   7   2 -17       10.90       10.51     12.47 o 
   8   2 -17       77.64       87.88     13.14 o 
   9   2 -17      155.11      160.27     15.54 o 
  10   2 -17       97.36       92.87     14.78 o 
  11   2 -17       15.22       16.26     10.94 o 
  -2   3 -17       30.01       25.38     23.41 o 
  -1   3 -17        9.43      -14.87     19.57 o 
   0   3 -17      129.37      175.58     24.37 o 
   1   3 -17      112.29      144.59     20.53 o 
   2   3 -17        8.15        5.80     12.57 o 
   3   3 -17      453.28      576.24     39.96 o 
   4   3 -17      172.09      240.48     25.14 o 
   5   3 -17       86.60       79.06     10.12 o 
   6   3 -17       59.56       49.75      8.97 o 
   7   3 -17       10.03       27.87      9.02 o 
   8   3 -17      113.41       80.26     10.99 o 
   9   3 -17      111.62       97.57     13.43 o 
  10   3 -17        7.06       11.08      8.59 o 
  11   3 -17       48.58       16.26     10.94 o 
  -2   4 -17       11.43       12.42     24.42 o 
  -1   4 -17       14.70        6.24     12.04 o 
   0   4 -17      101.15      115.18     20.20 o 
   1   4 -17      106.78      108.22     19.62 o 
   2   4 -17      204.23      198.31     15.40 o 
   3   4 -17       64.16      110.53     11.51 o 
   4   4 -17       34.74       39.77      8.30 o 
   5   4 -17      119.49      143.00     13.10 o 
   6   4 -17       50.68       28.30      8.63 o 
   7   4 -17       35.83       46.10      9.21 o 
   8   4 -17       43.62       60.78      9.55 o 
   9   4 -17       44.24       39.77     12.42 o 
  10   4 -17       43.45       37.90     11.03 o 
  -2   5 -17      102.37      118.49     27.20 o 
  -1   5 -17       71.57       71.48     19.62 o 
   0   5 -17       40.66       47.92     14.87 o 
   1   5 -17       22.81       17.32     18.76 o 
   2   5 -17       67.66       55.79     15.69 o 
   3   5 -17       57.51       38.95      9.55 o 
   4   5 -17       74.49       58.09     10.03 o 
   5   5 -17       71.56       45.53      8.25 o 
   6   5 -17       44.25       55.12      8.78 o 
   7   5 -17       18.04       46.39      9.55 o 
   8   5 -17      203.22      221.82     18.90 o 
   9   5 -17       98.36      110.53     13.34 o 
  10   5 -17       27.91       53.82     15.45 o 
  -1   6 -17       90.81       96.71     34.01 o 
   0   6 -17       53.38       52.24     15.21 o 
   1   6 -17      179.33      196.49     25.81 o 
   2   6 -17       24.39       46.39     14.01 o 
   3   6 -17       17.88       12.90      7.24 o 
   4   6 -17      101.31      107.79     11.37 o 
   5   6 -17        5.02       10.07      7.24 o 
   6   6 -17       29.50       28.78      7.29 o 
   7   6 -17       19.37       -1.44      9.64 o 
   8   6 -17       11.67        1.44      8.20 o 
   9   6 -17        6.26       -3.41     10.07 o 
  -1   7 -17       18.22       -5.28     20.63 o 
   0   7 -17       16.45       15.88     17.80 o 
   1   7 -17       46.81       53.82     15.73 o 
   2   7 -17        3.00        0.00      4.80 o 
   3   7 -17      121.57      121.37     21.25 o 
   4   7 -17      241.64      261.25     18.42 o 
   5   7 -17      151.05      146.17     12.71 o 
   6   7 -17        8.00        6.24      9.07 o 
   7   7 -17       42.22       27.39     10.55 o 
   8   7 -17       74.59       71.09     12.90 o 
  -1   8 -17       10.31       -3.79     19.57 o 
   0   8 -17       69.61       28.78     14.82 o 
   1   8 -17       16.68       18.23     11.99 o 
   2   8 -17       45.06       55.12     14.01 o 
   3   8 -17        4.99       -2.40     14.44 o 
   4   8 -17       34.66       38.95      8.20 o 
   5   8 -17       78.56       63.23     11.13 o 
   6   8 -17       26.22        3.41      6.28 o 
   7   8 -17        2.39       12.42     11.42 o 
   1   9 -17       91.87       88.27     16.45 o 
   2   9 -17       33.91       40.34     16.69 o 
   3   9 -17       27.06       29.74     15.30 o 
   4   9 -17       78.29       85.82     15.83 o 
   5   9 -17        0.19       24.51     11.08 o 
   4  -7 -16       49.80       34.44     23.89 o 
   5  -7 -16      112.32       65.67     24.51 o 
   6  -7 -16       27.74       36.03     26.05 o 
   7  -7 -16       28.65       -6.24     22.98 o 
   8  -7 -16       59.97       14.34     17.75 o 
   9  -7 -16       56.71       82.22     21.44 o 
   3  -6 -16        2.48      -21.54     21.54 o 
   4  -6 -16       23.08       30.70     21.59 o 
   5  -6 -16       17.43       17.32     18.23 o 
   6  -6 -16       79.43       45.53     17.75 o 
   7  -6 -16       79.92       73.35     25.52 o 
   8  -6 -16       42.38       51.91     23.03 o 
   9  -6 -16       39.65       40.92     18.76 o 
  10  -6 -16       61.75       24.95     22.98 o 
  11  -6 -16       16.25       22.59     18.33 o 
   1  -5 -16       32.79       17.70     17.70 o 
   2  -5 -16      165.15      158.07     28.06 o 
   3  -5 -16       55.76       56.13     23.60 o 
   4  -5 -16       63.89       73.35     19.52 o 
   5  -5 -16       73.60       52.86     17.85 o 
   6  -5 -16       23.45       21.97     16.21 o 
   7  -5 -16       57.05       42.31     21.64 o 
   8  -5 -16       32.76       24.08     20.63 o 
   9  -5 -16       31.04       43.17     16.69 o 
  10  -5 -16      135.69      130.20     26.48 o 
  11  -5 -16       11.56        1.92     14.82 o 
   0  -4 -16       22.44       20.53     18.28 o 
   1  -4 -16      166.16      200.81     29.17 o 
   2  -4 -16      179.47      161.38     26.14 o 
   3  -4 -16       18.66       14.87     21.11 o 
   4  -4 -16       48.04       52.24     21.54 o 
   5  -4 -16      187.37      215.34     25.09 o 
   6  -4 -16      113.96      124.77     23.99 o 
   7  -4 -16       47.52       16.79     19.72 o 
   8  -4 -16       77.85       79.44     19.14 o 
   9  -4 -16        7.63       16.26     14.82 o 
  10  -4 -16       60.97       94.98     24.75 o 
  11  -4 -16       46.96       40.92     17.37 o 
  12  -4 -16        9.03        5.28     15.83 o 
  -1  -3 -16      119.84      142.48     31.90 o 
   0  -3 -16        2.53      -11.51     23.03 o 
   1  -3 -16       27.27       21.97     17.27 o 
   2  -3 -16        2.49       15.35     14.44 o 
   3  -3 -16       35.75       15.88     13.43 o 
   4  -3 -16       91.33       27.39     21.54 o 
   5  -3 -16      137.02      129.72     24.47 o 
   6  -3 -16      147.00      152.07     24.85 o 
   7  -3 -16      251.40      237.75     25.66 o 
   8  -3 -16       30.89       18.61     14.34 o 
   9  -3 -16      108.28      129.72     19.96 o 
  10  -3 -16       22.45      -12.95     12.95 o 
  11  -3 -16       62.20       15.88     20.63 o 
  12  -3 -16        3.48       -2.40     20.72 o 
  -1  -2 -16       13.02       13.86     15.35 o 
   0  -2 -16        8.33      -21.59     21.59 o 
   1  -2 -16       17.92       27.39     22.45 o 
   2  -2 -16       27.39      -13.91     13.91 o 
   3  -2 -16      141.27      167.56     21.54 o 
   4  -2 -16       20.92       19.57     13.00 o 
   5  -2 -16        9.40       32.19     11.94 o 
   6  -2 -16       78.49       53.82     15.73 o 
   7  -2 -16      453.61      523.85     40.10 o 
   8  -2 -16      243.45      247.29     26.19 o 
   9  -2 -16       26.37        0.48     12.14 o 
  10  -2 -16       28.27       20.15     14.97 o 
  11  -2 -16      115.68      114.22     22.02 o 
  12  -2 -16       32.28       12.90     15.25 o 
  -2  -1 -16       50.89       55.12     19.19 o 
  -1  -1 -16       11.92       37.90     20.24 o 
   0  -1 -16      432.37      517.85     44.85 o 
   1  -1 -16       35.58       67.11     15.78 o 
   2  -1 -16       61.21       57.09     16.21 o 
   3  -1 -16       11.27       22.59     17.27 o 
   4  -1 -16       40.42       29.74     17.70 o 
   5  -1 -16        5.63       -9.11     16.84 o 
   6  -1 -16       38.21       61.84     19.28 o 
   7  -1 -16       13.21       27.87     12.04 o 
   8  -1 -16       26.35       16.79     12.38 o 
   9  -1 -16       36.14       34.97     14.01 o 
  10  -1 -16      119.40      113.79     20.10 o 
  11  -1 -16       22.58       24.51     18.23 o 
  12  -1 -16        6.55        8.11     12.47 o 
  -2   0 -16       16.78        9.11     15.88 o 
  -1   0 -16       59.01       47.92     17.27 o 
   0   0 -16        9.52        4.80     19.19 o 
   1   0 -16       52.58       44.61     20.77 o 
   2   0 -16       96.11       78.67     20.58 o 
   3   0 -16      152.80      152.07     22.69 o 
   4   0 -16       25.70       32.19     13.43 o 
   5   0 -16      104.68       95.85     15.88 o 
   6   0 -16        4.79      -10.94     10.94 o 
   7   0 -16        7.82       26.96     17.27 o 
   8   0 -16       96.01       90.76     16.26 o 
   9   0 -16       13.63        4.32     10.55 o 
  10   0 -16        4.75       16.26     17.65 o 
  11   0 -16      110.43      118.01     15.21 o 
  12   0 -16       57.51       65.67     14.54 o 
  -3   1 -16       23.88       28.30     13.53 o 
  -2   1 -16       30.52       13.38     17.80 o 
  -1   1 -16       64.69       55.79     17.32 o 
   0   1 -16       39.09       26.48     15.35 o 
   1   1 -16      234.76      204.55     23.79 o 
   2   1 -16       77.97       63.23     15.30 o 
   3   1 -16       28.35       42.31     13.96 o 
   4   1 -16       86.71       83.42     16.02 o 
   5   1 -16       34.29       20.15     12.38 o 
   6   1 -16      165.74      178.50     19.33 o 
   7   1 -16      354.09      379.12     27.30 o 
   8   1 -16      147.66      170.40     19.43 o 
   9   1 -16      108.87       67.11     15.45 o 
  10   1 -16      107.32      138.83     14.97 o 
  11   1 -16        7.24       20.53     10.94 o 
  12   1 -16      169.30      181.43     20.05 o 
  -3   2 -16        4.37        2.40     16.84 o 
  -2   2 -16        3.68        3.79     15.30 o 
  -1   2 -16      258.78      342.52     32.43 o 
   0   2 -16       54.49       46.10     15.78 o 
   1   2 -16      467.02      472.09     37.13 o 
   2   2 -16        3.10       11.51     12.04 o 
   3   2 -16       46.22       36.79     13.00 o 
   4   2 -16       32.09       20.53     10.94 o 
   5   2 -16       12.25        2.40     14.44 o 
   6   2 -16      107.57      120.41     19.24 o 
   7   2 -16        6.57       45.53     16.26 o 
   8   2 -16      105.75      131.20     12.04 o 
   9   2 -16       62.30       74.84     12.14 o 
  10   2 -16       63.64       43.17     10.07 o 
  11   2 -16       90.86      113.79     15.88 o 
  12   2 -16      103.58       94.55     15.78 o 
  -3   3 -16       30.37       24.51     18.66 o 
  -2   3 -16       88.42      106.40     14.01 o 
  -1   3 -16       12.43       18.23     16.26 o 
   0   3 -16       75.18       53.82     15.45 o 
   1   3 -16      222.23      230.36     23.27 o 
   2   3 -16       68.27       65.67     19.19 o 
   3   3 -16      406.10      372.36     28.74 o 
   4   3 -16       84.86       83.81     16.84 o 
   5   3 -16      119.55      146.17     11.13 o 
   6   3 -16       50.18       38.95      8.20 o 
   7   3 -16       41.73       48.84      8.59 o 
   8   3 -16      128.34      139.89     13.48 o 
   9   3 -16       32.51       36.03      9.21 o 
  10   3 -16       28.71       31.18     11.99 o 
  11   3 -16        1.29       11.51     11.47 o 
  -3   4 -16      119.36       71.48     20.72 o 
  -2   4 -16       15.78       -7.63     14.39 o 
  -1   4 -16      142.54      164.16     23.55 o 
   0   4 -16       25.90      -12.90     18.23 o 
   1   4 -16        4.11        2.40      6.28 o 
   2   4 -16       65.78       65.67      7.82 o 
   3   4 -16      277.25      313.97     17.85 o 
   4   4 -16      235.07      270.56     15.83 o 
   5   4 -16      162.10      186.18     13.14 o 
   6   4 -16       39.82       46.10      9.21 o 
   7   4 -16       48.26       45.19      8.54 o 
   8   4 -16       50.84       32.19      8.68 o 
   9   4 -16        5.32       -7.24      7.24 o 
  10   4 -16        3.18       -3.41      8.68 o 
  11   4 -16       13.38       13.86     10.12 o 
  -3   5 -16       96.24       80.26     21.20 o 
  -2   5 -16        5.01       15.88     14.82 o 
  -1   5 -16        3.55       46.39     19.09 o 
   0   5 -16       19.84       10.51     11.51 o 
   1   5 -16       33.39       44.04     13.96 o 
   2   5 -16       53.95       72.96      9.74 o 
   3   5 -16      137.72      121.85     10.65 o 
   4   5 -16      279.05      254.92     15.40 o 
   5   5 -16       71.36       66.73      8.97 o 
   6   5 -16       32.12       16.26      6.72 o 
   7   5 -16       86.30       99.73     10.07 o 
   8   5 -16       51.51       33.68     10.70 o 
   9   5 -16       13.55       21.16     10.07 o 
  10   5 -16       63.63       28.78      8.68 o 
  -3   6 -16        1.63      -15.83     15.83 o 
  -2   6 -16       43.30       32.19     19.62 o 
  -1   6 -16       27.31       36.55     14.30 o 
   0   6 -16       67.73       28.78     18.80 o 
   1   6 -16       23.38       16.79     12.90 o 
   2   6 -16       21.01        0.96      5.80 o 
   3   6 -16      109.54      104.63      9.83 o 
   4   6 -16      127.70      146.17     11.66 o 
   5   6 -16      106.01       85.44     10.12 o 
   6   6 -16       44.57       34.44     10.03 o 
   7   6 -16       17.32       20.15      8.06 o 
   8   6 -16       16.52       26.96      9.11 o 
   9   6 -16        3.51        6.24      8.20 o 
  10   6 -16        9.88       25.81     10.03 o 
  -3   7 -16        9.37        4.32     15.40 o 
  -2   7 -16       61.23       39.77     16.31 o 
  -1   7 -16        0.26       20.53     18.66 o 
   0   7 -16       36.26       15.88     12.90 o 
   1   7 -16       77.29       74.84     14.78 o 
   2   7 -16       38.32       31.66     15.78 o 
   3   7 -16       21.45       19.57      6.76 o 
   4   7 -16       34.52       18.61      6.62 o 
   5   7 -16       46.14       33.96      9.21 o 
   6   7 -16      126.11      137.29     12.81 o 
   7   7 -16       25.79       21.97      8.20 o 
   8   7 -16       72.84       70.37      9.55 o 
   9   7 -16      106.37       98.01     13.00 o 
  -2   8 -16        7.73      -17.70     18.61 o 
  -1   8 -16       14.54      -11.08     12.52 o 
   0   8 -16        4.95        6.24     11.47 o 
   1   8 -16       25.99       55.79     13.43 o 
   2   8 -16       32.53       38.43     14.92 o 
   3   8 -16       38.34       34.44      8.25 o 
   4   8 -16      109.88       68.55     10.17 o 
   5   8 -16      127.17      140.94     13.53 o 
   6   8 -16       95.61       94.55     11.51 o 
   7   8 -16        2.22        2.83      5.71 o 
   8   8 -16        8.76        3.41      7.24 o 
  -2   9 -16       10.90       39.77     22.11 o 
  -1   9 -16       24.80        8.63     13.00 o 
   0   9 -16       81.31       64.62     14.44 o 
   1   9 -16       66.05       92.01     19.33 o 
   2   9 -16      235.59      234.39     23.46 o 
   3   9 -16       27.41       31.18     13.96 o 
   4   9 -16       15.70       20.53      6.76 o 
   5   9 -16      138.68      121.37     12.57 o 
   6   9 -16      120.50       91.63     10.07 o 
   7   9 -16       20.85       21.54     13.00 o 
   0  10 -16       12.55       34.97     17.61 o 
   1  10 -16       48.86       44.61     12.86 o 
   2  10 -16       32.73       34.44     15.69 o 
   3  10 -16       54.38       35.50     11.47 o 
   4  10 -16       97.17       79.06     14.39 o 
   5  10 -16      266.91      243.89     16.41 o 
   4  -8 -15       26.63       19.19     22.45 o 
   5  -8 -15       15.42       -2.40     14.92 o 
   6  -8 -15        3.40       33.68     17.27 o 
   7  -8 -15       29.43       20.15     15.35 o 
   8  -8 -15       35.43       86.64     24.47 o 
   9  -8 -15       16.36        0.96     15.45 o 
  10  -8 -15       55.28       63.23     21.59 o 
   2  -7 -15       73.29       71.86     19.28 o 
   3  -7 -15       86.39       64.28     23.17 o 
   4  -7 -15      143.16      114.22     21.06 o 
   5  -7 -15      136.50      124.77     22.98 o 
   6  -7 -15       22.94       15.88     14.82 o 
   7  -7 -15        1.01       -1.44     13.53 o 
   8  -7 -15       71.01       24.95     16.41 o 
   9  -7 -15       47.83       94.12     23.36 o 
  10  -7 -15       11.77       14.87     14.87 o 
  11  -7 -15       10.88        2.83     23.36 o 
   1  -6 -15       92.82       99.30     24.47 o 
   2  -6 -15      107.87      110.05     24.80 o 
   3  -6 -15       43.90       24.95     14.01 o 
   4  -6 -15      143.46      149.91     21.44 o 
   5  -6 -15      248.11      250.08     28.40 o 
   6  -6 -15       97.00       76.37     17.22 o 
   7  -6 -15       21.04       16.79     15.45 o 
   8  -6 -15      117.06      132.74     22.21 o 
   9  -6 -15      102.31       71.48     18.13 o 
  10  -6 -15       25.19        7.63     16.21 o 
  11  -6 -15       58.65       33.96     22.45 o 
  12  -6 -15        2.00       15.35     16.31 o 
   0  -5 -15        2.77        6.24     14.87 o 
   1  -5 -15      130.50      126.74     22.69 o 
   2  -5 -15       26.55       36.03     20.24 o 
   3  -5 -15       78.40       57.42     17.27 o 
   4  -5 -15      118.38      122.81     19.91 o 
   5  -5 -15      124.05      173.85     21.97 o 
   6  -5 -15       23.88       12.42     13.91 o 
   7  -5 -15        0.01      -13.53     13.53 o 
   8  -5 -15        9.03       -5.80     13.53 o 
   9  -5 -15        0.92        0.96     13.05 o 
  10  -5 -15      125.92      139.36     19.67 o 
  11  -5 -15       28.54       21.16     14.49 o 
  12  -5 -15       55.65       37.90     18.61 o 
  -1  -4 -15      149.65      125.73     27.49 o 
   0  -4 -15       17.42       27.39     18.33 o 
   1  -4 -15      126.61      149.38     20.87 o 
   2  -4 -15      295.24      272.72     31.09 o 
   3  -4 -15      159.80      157.49     20.87 o 
   4  -4 -15      117.02      145.64     20.63 o 
   5  -4 -15       86.87       89.13     19.04 o 
   6  -4 -15      101.78      108.22     17.32 o 
   7  -4 -15      136.76      138.35     18.57 o 
   8  -4 -15        0.89      -11.61     11.61 o 
   9  -4 -15       46.34       25.81     14.49 o 
  10  -4 -15       30.16       -0.48     13.10 o 
  11  -4 -15       18.17       53.20     22.07 o 
  12  -4 -15       47.40       40.34     17.27 o 
  13  -4 -15        1.99       17.32     16.79 o 
  -2  -3 -15      138.99       92.87     22.35 o 
  -1  -3 -15       53.19       21.16     18.76 o 
   0  -3 -15       12.13      -20.53     20.53 o 
   1  -3 -15       27.62       -0.48     13.10 o 
   2  -3 -15       23.95       24.51     13.86 o 
   3  -3 -15       25.83       39.77     18.80 o 
   4  -3 -15      188.92      155.33     19.67 o 
   5  -3 -15      290.18      294.11     27.06 o 
   6  -3 -15      162.02      194.67     18.95 o 
   7  -3 -15      237.76      241.15     23.12 o 
   8  -3 -15       31.11       32.19     13.43 o 
   9  -3 -15        0.84       10.51     17.75 o 
  10  -3 -15       40.71       49.75     15.45 o 
  11  -3 -15       54.93       45.53     20.68 o 
  12  -3 -15       68.64      101.51     23.84 o 
  13  -3 -15        6.42       51.28     21.64 o 
  -3  -2 -15       56.61       53.20     26.53 o 
  -2  -2 -15      190.29      223.12     28.16 o 
  -1  -2 -15      222.63      230.36     27.92 o 
   0  -2 -15        4.69        5.28     13.00 o 
   1  -2 -15      171.81      226.43     27.68 o 
   2  -2 -15        3.24        4.32     12.47 o 
   3  -2 -15      279.53      300.93     26.58 o 
   4  -2 -15       28.88       31.66     17.27 o 
   5  -2 -15       15.96        6.67     15.73 o 
   6  -2 -15       79.20       65.34     17.70 o 
   7  -2 -15       64.64       69.99     16.84 o 
   8  -2 -15       14.88       10.07     15.88 o 
   9  -2 -15        6.40       21.16     12.90 o 
  10  -2 -15       65.77      131.20     22.07 o 
  11  -2 -15        2.01       17.32     13.86 o 
  12  -2 -15       33.52       49.75     15.45 o 
  13  -2 -15      128.74      115.18     15.49 o 
  -3  -1 -15       66.11       70.37     19.48 o 
  -2  -1 -15       83.21      115.66     27.78 o 
  -1  -1 -15       34.96       33.96     21.44 o 
   0  -1 -15      202.10      153.70     21.16 o 
   1  -1 -15       66.05       39.24     15.35 o 
   2  -1 -15      145.21       98.87     17.41 o 
   3  -1 -15      101.91       94.55     19.19 o 
   4  -1 -15       84.06       92.87     15.64 o 
   5  -1 -15      240.95      253.53     23.03 o 
   6  -1 -15       91.00       94.12     15.73 o 
   7  -1 -15       34.79       27.87      8.11 o 
   8  -1 -15       17.46       16.26      6.19 o 
   9  -1 -15       78.42       63.23     17.41 o 
  10  -1 -15       36.99       38.95     13.38 o 
  11  -1 -15        6.72      -18.71     18.71 o 
  12  -1 -15       15.83       15.88     11.51 o 
  13  -1 -15       14.04        1.44     14.92 o 
  -4   0 -15       31.41        1.92     19.09 o 
  -3   0 -15       39.33      -16.84     16.84 o 
  -2   0 -15      117.88      117.05     21.78 o 
  -1   0 -15       19.27       50.37     17.70 o 
   0   0 -15      149.01      163.63     21.30 o 
   1   0 -15      265.02      250.08     27.01 o 
   2   0 -15        9.19        7.63     14.87 o 
   3   0 -15      321.58      334.46     25.62 o 
   4   0 -15      437.55      477.80     36.36 o 
   5   0 -15      221.57      237.75     20.92 o 
   6   0 -15        2.48       11.99      6.67 o 
   7   0 -15       74.75       81.02      8.68 o 
   8   0 -15      190.56      173.85     12.71 o 
   9   0 -15      338.78      319.44     26.62 o 
  10   0 -15       76.07       43.17     12.95 o 
  11   0 -15       30.80       32.19     10.17 o 
  12   0 -15       19.10       33.68     10.70 o 
  13   0 -15        2.41      -13.43     13.43 o 
  -4   1 -15       69.24       95.42     20.10 o 
  -3   1 -15       48.20       35.50     13.05 o 
  -2   1 -15       60.40      115.66     20.72 o 
  -1   1 -15       61.53       74.84     18.57 o 
   0   1 -15       40.11       43.17     20.15 o 
   1   1 -15      297.15      335.27     30.46 o 
   2   1 -15      330.73      372.36     30.41 o 
   3   1 -15        1.55       -3.79      9.98 o 
   4   1 -15       86.19       93.74     14.82 o 
   5   1 -15      226.62      198.94     21.01 o 
   6   1 -15      204.58      207.72     11.37 o 
   7   1 -15       36.72       35.50      6.28 o 
   8   1 -15      120.10      105.97     14.87 o 
  10   1 -15       23.19       18.61      7.77 o 
  11   1 -15      398.04      486.43     26.10 o 
  12   1 -15       25.18       39.24     11.51 o 
  13   1 -15        5.18      -12.95     12.95 o 
  -4   2 -15        5.44      -24.08     24.08 o 
  -3   2 -15       13.32      -12.42     20.10 o 
  -2   2 -15      170.70      243.89     29.41 o 
  -1   2 -15       57.41       50.37     21.16 o 
   0   2 -15        0.22       -8.11     16.21 o 
   1   2 -15      110.72      140.41     20.24 o 
   2   2 -15      268.37      243.89     24.61 o 
   3   2 -15      251.26      227.72     23.12 o 
   4   2 -15       56.67       66.01     10.70 o 
   5   2 -15      128.30      133.74     11.66 o 
   6   2 -15      391.97      378.26     17.03 o 
   7   2 -15       14.38        0.00      4.80 o 
   8   2 -15      163.19      151.49     13.48 o 
   9   2 -15      179.47      176.15     14.54 o 
  10   2 -15       36.91       28.78      9.64 o 
  11   2 -15       78.76       94.55     11.94 o 
  12   2 -15      122.57       85.82     13.38 o 
  -4   3 -15      132.96      114.22     22.45 o 
  -3   3 -15        4.81        9.55     20.58 o 
  -2   3 -15       48.48       53.82     22.16 o 
  -1   3 -15      207.86      208.96     26.58 o 
   0   3 -15       96.79      106.40     20.34 o 
   1   3 -15       82.61       86.64     18.33 o 
   2   3 -15      304.20      297.14     27.20 o 
   3   3 -15        3.31        4.32     10.12 o 
   4   3 -15       67.79       40.92      9.55 o 
   5   3 -15      121.76      138.83      9.31 o 
   6   3 -15      160.52      149.38      8.59 o 
   7   3 -15      258.13      221.15     13.05 o 
   8   3 -15        7.37       -1.44      7.72 o 
   9   3 -15       31.60       21.97     10.46 o 
  10   3 -15       93.38       85.44     10.94 o 
  11   3 -15       59.64       73.73     10.89 o 
  12   3 -15       17.16       17.70     10.51 o 
  -5   4 -15       46.88       58.09     21.01 o 
  -4   4 -15        8.99       19.19     15.73 o 
  -3   4 -15       34.55       20.15     21.06 o 
  -2   4 -15       38.90       37.32     20.05 o 
  -1   4 -15       26.48       43.75     14.49 o 
   0   4 -15       12.79        9.11      5.28 o 
   1   4 -15      214.40      191.02     12.71 o 
   2   4 -15        2.20       16.79      5.18 o 
   3   4 -15      735.16      776.18     26.86 o 
   4   4 -15       59.02       34.97      6.24 o 
   5   4 -15       67.60       84.62      7.68 o 
   6   4 -15       21.02       28.30      6.28 o 
   7   4 -15       92.75       68.17      9.02 o 
   8   4 -15       40.56       54.16      8.68 o 
   9   4 -15      146.52      127.22     12.86 o 
  10   4 -15       96.90       74.45     10.22 o 
  11   4 -15       94.30       64.62     13.05 o 
  12   4 -15       54.88       26.96     11.61 o 
  -5   5 -15       28.40       63.90     19.28 o 
  -4   5 -15        0.81      -12.42     14.34 o 
  -3   5 -15       93.14      107.31     25.42 o 
  -2   5 -15       10.22       10.07     13.91 o 
  -1   5 -15       92.23       68.17     11.23 o 
   0   5 -15      125.13      111.01      8.78 o 
   1   5 -15      225.63      266.24     12.86 o 
   2   5 -15       90.42       99.30      8.30 o 
   3   5 -15      192.06      139.36      8.25 o 
   4   5 -15      198.81      190.40     10.27 o 
   5   5 -15      166.13      197.74     12.33 o 
   6   5 -15       22.40       23.03      7.77 o 
   7   5 -15       47.35       30.70      7.29 o 
   8   5 -15       25.85       40.34      8.63 o 
   9   5 -15       38.27       51.28      9.11 o 
  10   5 -15       62.17       49.75     11.13 o 
  11   5 -15       33.22       63.90     11.56 o 
  -4   6 -15       73.06       60.78     24.95 o 
  -3   6 -15       34.90       49.41     14.78 o 
  -2   6 -15      252.52      224.46     24.27 o 
  -1   6 -15      107.33      162.48     20.68 o 
   0   6 -15      123.84      119.93     11.99 o 
   1   6 -15        3.97        9.11      5.28 o 
   2   6 -15      107.24      134.22      8.63 o 
   3   6 -15      207.55      165.31     11.85 o 
   4   6 -15      379.71      432.03     20.05 o 
   5   6 -15       83.62       88.70      9.07 o 
   6   6 -15      222.36      242.50     15.69 o 
   7   6 -15        7.16        7.63      5.66 o 
   8   6 -15        2.66        0.48      8.25 o 
   9   6 -15       49.62       69.99     10.65 o 
  10   6 -15       91.86      114.22     21.54 o 
  -4   7 -15       16.87      -18.23     20.58 o 
  -3   7 -15       33.41       20.53     15.30 o 
  -2   7 -15       36.32       45.19     14.44 o 
  -1   7 -15       25.35       50.99     19.09 o 
   0   7 -15       53.15       44.61     12.86 o 
   1   7 -15       31.68       29.26      6.14 o 
   2   7 -15       17.14        9.11      4.75 o 
   3   7 -15      293.38      277.08     16.02 o 
   4   7 -15       45.12       52.24      7.58 o 
   5   7 -15      151.24      140.41     10.89 o 
   6   7 -15       24.60       15.88      8.20 o 
   7   7 -15       49.71       31.18      8.06 o 
   8   7 -15      120.00      126.26     11.32 o 
   9   7 -15       74.85       47.92      9.69 o 
  10   7 -15      134.86      143.53     24.13 o 
  -4   8 -15       13.98       12.42     14.82 o 
  -3   8 -15       39.82       68.17     17.37 o 
  -2   8 -15       19.58       33.96     19.67 o 
  -1   8 -15      103.06       62.84     17.70 o 
   0   8 -15       15.40       26.96     11.13 o 
   1   8 -15       53.70       55.12     12.04 o 
   2   8 -15       51.93       40.92      7.29 o 
   3   8 -15       75.12      102.37      9.74 o 
   4   8 -15      208.25      252.14     14.58 o 
   5   8 -15       69.99       63.90      8.78 o 
   6   8 -15       25.59       25.38      8.16 o 
   7   8 -15      181.39      165.31     13.53 o 
   8   8 -15       79.25       39.24      7.15 o 
   9   8 -15       39.17       85.82     19.48 o 
  -3   9 -15       33.67       13.86     19.57 o 
  -2   9 -15      202.26      272.72     30.37 o 
  -1   9 -15       67.00       52.86     18.80 o 
   0   9 -15       74.76       50.99     16.26 o 
   1   9 -15       44.73       62.84     15.30 o 
   2   9 -15      100.81      115.66     16.98 o 
   3   9 -15       17.56       15.35      5.85 o 
   4   9 -15      151.92      151.49     14.01 o 
   5   9 -15       25.41       21.54      6.28 o 
   6   9 -15       94.51      103.28     10.22 o 
   7   9 -15        7.45        8.11     10.99 o 
   8   9 -15        1.61       16.26     13.96 o 
  -3  10 -15        9.09        5.80     20.24 o 
  -2  10 -15       13.38       34.44     19.28 o 
  -1  10 -15      151.15      129.72     18.95 o 
   0  10 -15       46.96       33.20     12.86 o 
   1  10 -15       25.96        8.11     13.86 o 
   2  10 -15       12.08        9.11      9.11 o 
   3  10 -15        6.03       13.38      6.72 o 
   4  10 -15      114.15      107.79     11.37 o 
   5  10 -15       13.41        2.40      6.76 o 
   6  10 -15      228.16      195.87     23.89 o 
  -1  11 -15       15.56       69.65     18.28 o 
   0  11 -15       65.61       68.89     15.25 o 
   1  11 -15       20.99        2.40     12.52 o 
   2  11 -15       18.77       23.41     11.47 o 
   3  11 -15       38.17       38.43      9.21 o 
   4  11 -15       61.38       49.41      9.55 o 
   4  -9 -14        5.65       50.37     22.69 o 
   5  -9 -14        4.60      -13.48     13.48 o 
   6  -9 -14      149.53      130.20     22.98 o 
   7  -9 -14       81.18      111.44     23.12 o 
   8  -9 -14       45.20      -15.30     15.30 o 
   9  -9 -14       44.67       61.50     24.37 o 
  10  -9 -14       12.36       -3.79     15.73 o 
   2  -8 -14      198.56      189.20     29.50 o 
   3  -8 -14      211.69      216.64     30.94 o 
   4  -8 -14      253.34      277.08     32.81 o 
   5  -8 -14       98.55       99.30     21.40 o 
   6  -8 -14       12.92       21.97     20.10 o 
   7  -8 -14       81.36       88.27     23.46 o 
   8  -8 -14      128.41      149.91     20.39 o 
   9  -8 -14       36.06       33.20     17.65 o 
  10  -8 -14       25.81       18.23     22.07 o 
  11  -8 -14        4.77       24.95     17.70 o 
   0  -7 -14       99.74      107.79     28.21 o 
   1  -7 -14       21.98       -5.80     16.89 o 
   2  -7 -14       52.40       57.42     21.92 o 
   3  -7 -14       10.34       11.99     14.39 o 
   4  -7 -14       53.27       72.58     17.89 o 
   5  -7 -14        6.92       11.08     19.67 o 
   6  -7 -14      113.33       97.57     17.32 o 
   7  -7 -14       78.63       82.61     17.89 o 
   8  -7 -14      130.25       73.35     22.88 o 
   9  -7 -14       11.56      -11.51     14.44 o 
  10  -7 -14        8.16       10.51     13.91 o 
  11  -7 -14       10.20       23.03     15.78 o 
  12  -7 -14       47.23       87.45     26.24 o 
  -1  -6 -14       83.81       67.45     21.59 o 
   0  -6 -14       44.47       15.35     23.51 o 
   1  -6 -14       24.58       33.68     15.78 o 
   2  -6 -14       24.26       46.39     19.72 o 
   3  -6 -14        8.50       12.42     13.91 o 
   4  -6 -14      175.39      254.25     27.92 o 
   5  -6 -14      187.40      184.40     24.37 o 
   6  -6 -14        6.78       -5.28     12.47 o 
   7  -6 -14      174.98      169.24     20.53 o 
   8  -6 -14       10.34        6.67     13.34 o 
   9  -6 -14      105.19       84.62     20.53 o 
  10  -6 -14       88.68       57.42     16.93 o 
  11  -6 -14      121.19       77.52     22.35 o 
  12  -6 -14        5.17       21.97     21.54 o 
  13  -6 -14       58.98       98.44     27.82 o 
  -2  -5 -14       76.59       66.01     21.01 o 
  -1  -5 -14       40.78       21.97     17.27 o 
   0  -5 -14       49.01       46.39     16.41 o 
   1  -5 -14       25.52       45.53     18.33 o 
   2  -5 -14      209.94      211.51     24.85 o 
   3  -5 -14       29.05       25.38     13.91 o 
   4  -5 -14       49.61       78.29     20.15 o 
   5  -5 -14       60.13       56.13     14.78 o 
   6  -5 -14        9.30       21.97     12.52 o 
   7  -5 -14       40.12       24.51     12.57 o 
   8  -5 -14      154.92      149.91     18.23 o 
   9  -5 -14       17.34       14.87     13.00 o 
  10  -5 -14       31.46       52.24     14.87 o 
  11  -5 -14        1.73       -8.11     18.71 o 
  12  -5 -14       30.56       52.86     19.09 o 
  13  -5 -14       34.36       27.39     17.65 o 
  -3  -4 -14        4.06      -21.16     22.98 o 
  -2  -4 -14       28.86       24.51     16.69 o 
  -1  -4 -14       30.60       19.57     16.26 o 
   0  -4 -14        0.75      -13.96     13.96 o 
   1  -4 -14      179.38      228.39     23.84 o 
   2  -4 -14       54.26       46.10     15.78 o 
   3  -4 -14        2.70        3.41     12.47 o 
   4  -4 -14      144.37      174.42     21.97 o 
   5  -4 -14       13.98        8.11     11.99 o 
   6  -4 -14      209.97      163.63     19.62 o 
   7  -4 -14       11.20        0.00      4.80 o 
   8  -4 -14      348.13      459.76     32.86 o 
   9  -4 -14      105.60      134.75     22.35 o 
  10  -4 -14      287.92      339.30     29.07 o 
  11  -4 -14        7.47       12.42     18.71 o 
  12  -4 -14      176.06      177.35     22.74 o 
  13  -4 -14      122.24      154.23     29.36 o 
  -3  -3 -14       12.44        3.41     17.32 o 
  -2  -3 -14      106.96       66.01     20.63 o 
  -1  -3 -14       74.33       83.04     17.56 o 
   0  -3 -14       45.01       -6.67     18.66 o 
   1  -3 -14       21.15       20.53     13.53 o 
   2  -3 -14       52.73       36.79     16.74 o 
   3  -3 -14      334.92      363.10     29.21 o 
   4  -3 -14       69.38       85.01     14.54 o 
   5  -3 -14      105.98      153.13     22.21 o 
   6  -3 -14      186.62      189.20     13.86 o 
   7  -3 -14       60.42       55.79      8.49 o 
   8  -3 -14       88.77       81.02      8.68 o 
   9  -3 -14       41.22       49.41     17.27 o 
  10  -3 -14      181.89      190.40     21.16 o 
  11  -3 -14        8.68       -0.48     11.18 o 
  12  -3 -14        2.43       -0.48     19.38 o 
  13  -3 -14       37.79       69.99     23.07 o 
  -4  -2 -14       40.77       20.53     12.90 o 
  -3  -2 -14       35.52       18.23     16.26 o 
  -2  -2 -14       84.43       81.41     22.93 o 
  -1  -2 -14       14.58       27.39     13.53 o 
   0  -2 -14       49.71       79.44     14.82 o 
   1  -2 -14       78.77       94.12     19.96 o 
   2  -2 -14      113.40      111.44     15.73 o 
   3  -2 -14        7.15       25.81     15.35 o 
   4  -2 -14      234.37      266.96     24.32 o 
   5  -2 -14       17.87       -8.11     10.46 o 
   6  -2 -14        2.03       -1.92      5.28 o 
   7  -2 -14      181.23      164.16     10.12 o 
   8  -2 -14       73.46       53.20      5.42 o 
   9  -2 -14       97.70       83.81     14.82 o 
  10  -2 -14       77.79       60.78     19.81 o 
  11  -2 -14       55.85       25.81     13.34 o 
  12  -2 -14      101.76      111.44     18.04 o 
  13  -2 -14      200.04      219.23     18.80 o 
  -4  -1 -14       33.63        0.48     24.75 o 
  -3  -1 -14       74.78       75.22     18.23 o 
  -2  -1 -14       51.21       33.96     14.82 o 
  -1  -1 -14      234.59      232.37     24.71 o 
   0  -1 -14       94.36       98.01     16.93 o 
   1  -1 -14       95.49       85.82     15.40 o 
   2  -1 -14      236.04      302.41     25.14 o 
   3  -1 -14        1.21       -8.11      9.11 o 
   4  -1 -14      135.42      152.07     16.21 o 
   5  -1 -14        2.73        5.80      8.63 o 
   6  -1 -14       98.12       84.62      9.26 o 
   7  -1 -14      723.51      671.36     24.99 o 
   8  -1 -14       97.20       87.88      6.57 o 
   9  -1 -14        4.99      -12.42     14.34 o 
  10  -1 -14        6.68        7.63     10.99 o 
  11  -1 -14        8.90        6.24     15.88 o 
  12  -1 -14       50.63       44.04     11.61 o 
  13  -1 -14       95.86       89.13     14.87 o 
  -5   0 -14        6.06       19.57     17.27 o 
  -4   0 -14       53.31       30.70     18.71 o 
  -3   0 -14      102.99       75.22     17.85 o 
  -2   0 -14      109.75      133.74     23.79 o 
  -1   0 -14      170.83      161.38     19.48 o 
   0   0 -14       28.18       44.61     14.06 o 
   1   0 -14       86.88       79.06     17.13 o 
   2   0 -14      148.41      153.13     17.89 o 
   3   0 -14      100.67       92.01     13.86 o 
   4   0 -14        0.63       -4.80     13.91 o 
   5   0 -14      414.08      372.36     16.89 o 
   6   0 -14      788.91      767.64     27.92 o 
   7   0 -14       46.13       40.34      6.14 o 
   8   0 -14      378.44      374.04     16.12 o 
   9   0 -14      312.53      314.74     17.89 o 
  10   0 -14       97.78       91.63     14.25 o 
  11   0 -14       52.48       53.82     12.86 o 
  12   0 -14       14.93       24.08      9.69 o 
  13   0 -14       37.30       60.11     12.57 o 
  -5   1 -14       75.09       58.09     26.38 o 
  -4   1 -14      128.58      112.83     25.14 o 
  -3   1 -14       38.30       18.61     18.71 o 
  -2   1 -14      105.88      122.81     19.91 o 
  -1   1 -14        5.10       16.79     12.38 o 
   0   1 -14       98.26       95.85     15.02 o 
   1   1 -14      274.65      331.29     27.10 o 
   2   1 -14      187.18      151.49     16.69 o 
   3   1 -14      374.99      405.17     28.21 o 
   4   1 -14      562.92      603.92     22.59 o 
   5   1 -14      103.38      102.37      9.31 o 
   6   1 -14       49.21       43.17      5.76 o 
   7   1 -14       43.76       46.39      5.66 o 
   8   1 -14      401.27      374.90     15.25 o 
   9   1 -14      295.41      307.79     15.35 o 
  10   1 -14       31.21        4.80      7.20 o 
  11   1 -14       91.26      111.01     12.90 o 
  12   1 -14        8.55        1.44     12.04 o 
  13   1 -14       24.17       28.30     11.90 o 
  -5   2 -14       44.68       37.32     16.89 o 
  -4   2 -14       17.77       20.53     15.88 o 
  -3   2 -14       70.12       49.41     11.99 o 
  -2   2 -14       68.86       50.99     14.39 o 
  -1   2 -14        3.56       -6.67     10.99 o 
   0   2 -14      849.60      858.79     52.62 o 
   1   2 -14       66.60       77.14     17.32 o 
   2   2 -14        3.01      -13.96     13.96 o 
   3   2 -14       19.56       25.81      7.10 o 
   4   2 -14        6.64       21.16      6.67 o 
   5   2 -14        3.97        4.80      5.76 o 
   6   2 -14      275.96      266.24     12.14 o 
   7   2 -14       41.01       39.24      6.57 o 
   8   2 -14      168.87      138.35      7.72 o 
   9   2 -14      184.64      179.65     14.10 o 
  10   2 -14       69.14       78.29     10.07 o 
  11   2 -14       54.19       42.31      8.25 o 
  12   2 -14      103.95       82.61     12.33 o 
  13   2 -14        9.17        2.83      9.07 o 
  -5   3 -14        1.91       -3.41     16.84 o 
  -4   3 -14       23.39       48.84     17.13 o 
  -3   3 -14       49.66       29.74     14.82 o 
  -2   3 -14      136.07      130.72     17.51 o 
  -1   3 -14       58.08       38.95     12.57 o 
   0   3 -14      223.90      243.17     23.22 o 
   1   3 -14       89.67      103.28     14.25 o 
   2   3 -14      317.62      355.61     19.81 o 
   3   3 -14      578.59      603.92     26.91 o 
   4   3 -14      335.80      315.51     14.78 o 
   5   3 -14      189.71      150.44      9.11 o 
   6   3 -14      451.45      456.98     14.97 o 
   7   3 -14      490.91      534.93     16.21 o 
   8   3 -14       14.56       29.26      4.75 o 
   9   3 -14      246.13      262.69     15.64 o 
  10   3 -14      100.20       75.22      9.50 o 
  11   3 -14       27.60       23.41     10.60 o 
  12   3 -14        5.96       -6.24      9.07 o 
  -6   4 -14       43.80       73.35     26.24 o 
  -5   4 -14       20.06       36.55     17.22 o 
  -4   4 -14       83.78       80.26     17.65 o 
  -3   4 -14       20.07       49.41     15.40 o 
  -2   4 -14        6.63       17.70      9.02 o 
  -1   4 -14       52.95       41.74      5.66 o 
   0   4 -14      268.02      302.41     15.25 o 
   1   4 -14      296.77      315.51     12.47 o 
   2   4 -14      315.34      229.06     11.27 o 
   3   4 -14      449.72      410.45     15.06 o 
   4   4 -14      889.98      934.87     28.11 o 
   5   4 -14       24.03       33.96      5.37 o 
   6   4 -14       96.98      113.79      7.00 o 
   7   4 -14      300.81      245.23     15.11 o 
   8   4 -14      101.65      108.22     10.94 o 
   9   4 -14      398.80      519.87     24.95 o 
  10   4 -14       25.43       21.16      7.68 o 
  11   4 -14       98.52       98.44     12.18 o 
  12   4 -14      112.99      140.41     15.59 o 
  -6   5 -14       45.91      110.53     27.63 o 
  -5   5 -14       70.98       78.67     19.04 o 
  -4   5 -14       37.70       38.43     15.49 o 
  -3   5 -14       14.05       32.19     18.13 o 
  -2   5 -14      169.10      130.72     21.54 o 
  -1   5 -14      121.68      116.14     11.80 o 
   0   5 -14      336.71      391.16     18.18 o 
   1   5 -14      226.13      231.03      9.98 o 
   2   5 -14       31.55       28.78      5.66 o 
   3   5 -14      641.79      627.80     19.76 o 
   4   5 -14      113.06      104.63      7.15 o 
   5   5 -14       35.44       26.48      4.75 o 
   6   5 -14      122.38      106.40      6.33 o 
   7   5 -14       84.67      102.85      8.01 o 
   8   5 -14       56.25       60.78      7.53 o 
   9   5 -14      126.82      146.70     11.66 o 
  10   5 -14       14.00        1.92      6.24 o 
  11   5 -14      130.60       94.98     12.81 o 
  -6   6 -14       32.87        0.00      4.80 o 
  -5   6 -14       72.67       79.06     18.71 o 
  -4   6 -14       44.49       40.34     14.73 o 
  -3   6 -14      236.60      282.94     25.81 o 
  -2   6 -14      177.62      172.12     20.68 o 
  -1   6 -14       27.67       10.07     15.30 o 
   0   6 -14      325.45      300.16     11.37 o 
   1   6 -14       97.83       99.73      6.57 o 
   2   6 -14       71.96       81.41      7.10 o 
   3   6 -14       23.15       13.86      4.22 o 
   4   6 -14       65.31       47.59      6.33 o 
   5   6 -14      164.68      237.75     14.20 o 
   6   6 -14      476.28      487.44     20.29 o 
   7   6 -14       86.59       85.01      9.31 o 
   8   6 -14       55.85       53.20      8.30 o 
   9   6 -14       13.63       -1.92      5.28 o 
  10   6 -14      116.54      101.51     11.03 o 
  11   6 -14       17.78       -1.92      6.72 o 
  -5   7 -14       54.73       68.17     18.80 o 
  -4   7 -14       24.50       22.59     14.34 o 
  -3   7 -14       33.67        6.24     12.47 o 
  -2   7 -14      179.72      152.60     18.95 o 
  -1   7 -14       11.87       34.44     16.21 o 
   0   7 -14       87.62       88.70      6.19 o 
   1   7 -14      103.60       98.87      7.82 o 
   2   7 -14       67.12       60.44      6.81 o 
   3   7 -14      106.58       89.52      9.11 o 
   4   7 -14      147.15      119.45      9.11 o 
   5   7 -14      198.72      186.80     11.37 o 
   6   7 -14      272.00      297.14     15.11 o 
   7   7 -14       99.30       88.27      9.45 o 
   8   7 -14       29.63       26.96      6.14 o 
   9   7 -14       11.65       12.42      5.23 o 
  10   7 -14       46.49       35.50     17.22 o 
  -5   8 -14       73.85      104.19     28.59 o 
  -4   8 -14       33.14       11.08     14.01 o 
  -3   8 -14      119.77       96.71     18.09 o 
  -2   8 -14       75.42      106.88     16.74 o 
  -1   8 -14       83.42      105.97     17.61 o 
   0   8 -14       30.49       21.16     13.91 o 
   1   8 -14      233.59      257.75     13.38 o 
   2   8 -14      256.80      275.65     14.54 o 
   3   8 -14      110.97       82.22      8.35 o 
   4   8 -14      169.15      139.36      8.25 o 
   5   8 -14       18.06       12.42      5.23 o 
   6   8 -14       34.12       37.32      6.14 o 
   7   8 -14       28.59       26.96      6.14 o 
   8   8 -14       66.98       57.42      7.29 o 
   9   8 -14       51.00       69.65     21.59 o 
  -5   9 -14        9.10        9.11     16.26 o 
  -4   9 -14       95.27       60.44     18.71 o 
  -3   9 -14       46.89       29.74     13.38 o 
  -2   9 -14       75.05       96.71     16.79 o 
  -1   9 -14       94.97       85.44     14.97 o 
   0   9 -14      124.22      165.84     17.51 o 
   1   9 -14      172.96      205.80     18.23 o 
   2   9 -14        6.16       21.97      5.32 o 
   3   9 -14       10.47       23.03      6.28 o 
   4   9 -14      138.68      168.14     11.37 o 
   5   9 -14       62.74       57.09      7.63 o 
   6   9 -14       61.91       50.99      8.16 o 
   7   9 -14       52.12       60.11     18.33 o 
   8   9 -14        6.48       21.16     17.75 o 
  -4  10 -14       82.08       94.55     21.30 o 
  -3  10 -14       48.26       41.16     15.45 o 
  -2  10 -14      144.21      152.07     22.16 o 
  -1  10 -14       75.55       74.84     17.41 o 
   0  10 -14       80.69       78.29     15.88 o 
   1  10 -14      218.71      261.25     21.97 o 
   2  10 -14       17.40       17.70      7.72 o 
   3  10 -14       65.27       66.73      8.25 o 
   4  10 -14       84.24      101.51      9.69 o 
   5  10 -14       69.67       85.82      8.54 o 
   6  10 -14        8.52       -1.44     14.01 o 
   7  10 -14       20.81        0.96     10.60 o 
  -3  11 -14       10.45       16.26     13.96 o 
  -2  11 -14       72.43       50.99     16.89 o 
  -1  11 -14       59.70       31.66     11.61 o 
   0  11 -14       71.58       85.82     17.85 o 
   1  11 -14       36.69        7.63     12.47 o 
   2  11 -14      172.20      194.05     18.33 o 
   3  11 -14       10.93       11.51      8.20 o 
   4  11 -14        6.81       -3.79      5.71 o 
   5  11 -14       14.41       -5.28     14.39 o 
   6  11 -14       27.02       20.15     12.38 o 
  -2  12 -14       63.87       27.87     12.95 o 
  -1  12 -14      152.99      204.55     23.17 o 
   0  12 -14       34.62       33.96     11.99 o 
   1  12 -14       15.08       12.90     10.07 o 
   2  12 -14       32.63       19.57      9.50 o 
   4 -10 -13       46.72       74.84     20.10 o 
   5 -10 -13       63.53       20.53     16.26 o 
   6 -10 -13       38.97       33.68     17.27 o 
   7 -10 -13       75.28       97.57     20.77 o 
   8 -10 -13       16.44       16.26     16.79 o 
   9 -10 -13       37.23       58.09     17.37 o 
  10 -10 -13      107.73       89.13     20.68 o 
   3  -9 -13       46.61       23.03     22.50 o 
   4  -9 -13       22.95       52.86     15.93 o 
   5  -9 -13       95.67       91.63     19.28 o 
   6  -9 -13        7.73        5.28     20.15 o 
   7  -9 -13      321.17      338.49     33.87 o 
   8  -9 -13       91.62       51.91     22.11 o 
   9  -9 -13       10.19       17.70     14.92 o 
  10  -9 -13       25.51      -16.26     16.26 o 
  11  -9 -13       26.55       21.54     16.69 o 
   1  -8 -13       55.31       47.01     17.13 o 
   2  -8 -13       89.57       82.61     21.49 o 
   3  -8 -13      103.61      104.63     19.28 o 
   4  -8 -13       27.48       14.34     18.76 o 
   5  -8 -13       86.75       80.26     16.89 o 
   6  -8 -13       50.63       27.39     14.44 o 
   7  -8 -13      115.60      112.40     18.57 o 
   8  -8 -13       95.37      101.08     17.61 o 
   9  -8 -13       26.15       47.92     16.69 o 
  10  -8 -13       18.68       20.15     21.06 o 
  11  -8 -13       19.40       15.35     15.78 o 
  12  -8 -13       16.32        9.55     15.30 o 
   0  -7 -13       19.47       27.39     20.63 o 
   1  -7 -13        0.54      -10.51     12.90 o 
   2  -7 -13      222.43      167.57     20.44 o 
   3  -7 -13       31.97       49.75     13.91 o 
   4  -7 -13       19.70       20.53     13.91 o 
   5  -7 -13       85.92      121.37     17.85 o 
   6  -7 -13      164.35      221.82     26.10 o 
   7  -7 -13       67.37       53.82     20.58 o 
   8  -7 -13      226.83      223.79     24.23 o 
   9  -7 -13       23.49       19.57     13.00 o 
  10  -7 -13       98.72       80.64     18.09 o 
  11  -7 -13       23.74       56.13     16.41 o 
  12  -7 -13       12.24       17.70     15.83 o 
  13  -7 -13       90.05      115.66     23.07 o 
  -2  -6 -13       29.71       26.48     21.64 o 
  -1  -6 -13       80.27       68.17     20.63 o 
   0  -6 -13       23.19       48.50     21.68 o 
   1  -6 -13      106.91      105.06     18.85 o 
   2  -6 -13       90.35       52.24     14.25 o 
   3  -6 -13       19.90        6.67     17.22 o 
   4  -6 -13       40.20       19.19     12.47 o 
   5  -6 -13      175.31      124.29     21.01 o 
   6  -6 -13        3.60        9.11     11.51 o 
   7  -6 -13        3.82       23.41     13.34 o 
   8  -6 -13      174.40      200.81     20.48 o 
   9  -6 -13      126.04      154.23     22.31 o 
  10  -6 -13      305.77      358.92     31.52 o 
  11  -6 -13      263.57      259.86     31.09 o 
  12  -6 -13       41.39       54.16     23.55 o 
  13  -6 -13       29.45       61.50     25.42 o 
  -3  -5 -13        0.78        2.83     14.34 o 
  -2  -5 -13        7.15      -21.11     21.11 o 
  -1  -5 -13       21.08       34.97     14.49 o 
   0  -5 -13       34.08       44.04     15.40 o 
   1  -5 -13       90.61       88.70     20.20 o 
   2  -5 -13      136.76      127.22     17.80 o 
   3  -5 -13       61.26      103.28     19.57 o 
   4  -5 -13        1.43        0.00      4.80 o 
   5  -5 -13       62.05       60.78     17.75 o 
   6  -5 -13       22.41       36.55     13.53 o 
   7  -5 -13      396.97      458.85     23.46 o 
   8  -5 -13       16.95       31.66      8.16 o 
   9  -5 -13       34.59       26.48      8.11 o 
  10  -5 -13      360.64      386.84     30.17 o 
  11  -5 -13        8.68        8.63     19.14 o 
  12  -5 -13      206.39      170.40     22.31 o 
  13  -5 -13      129.23      174.42     28.93 o 
  -4  -4 -13       22.69       21.16     24.56 o 
  -3  -4 -13       53.79       52.86     18.13 o 
  -2  -4 -13       37.75       24.95     19.24 o 
  -1  -4 -13       55.42       25.81     13.82 o 
   0  -4 -13      175.78      210.88     21.64 o 
   1  -4 -13      161.00      140.41     19.72 o 
   2  -4 -13      148.59      173.85     18.47 o 
   3  -4 -13        4.91       -1.44     14.44 o 
   4  -4 -13       94.27       53.20     13.10 o 
   5  -4 -13       92.84       88.70     18.13 o 
   6  -4 -13      351.84      333.69     16.02 o 
   7  -4 -13       41.32       29.74      5.76 o 
   8  -4 -13       57.46       47.01      6.62 o 
   9  -4 -13       92.36       86.25      8.97 o 
  10  -4 -13       38.02       44.61     14.92 o 
  11  -4 -13      205.44      274.16     29.02 o 
  12  -4 -13       69.92       52.86     21.68 o 
  13  -4 -13       18.61      -10.51     20.15 o 
  14  -4 -13        2.53      -14.78     14.78 o 
  -4  -3 -13       25.98       69.65     25.57 o 
  -3  -3 -13       82.61       64.28     17.89 o 
  -2  -3 -13      322.80      312.39     32.52 o 
  -1  -3 -13       44.46       48.50     14.97 o 
   0  -3 -13       10.66      -16.26     16.26 o 
   1  -3 -13      263.33      261.97     22.69 o 
   2  -3 -13      116.05      131.20     16.07 o 
   3  -3 -13      183.42      199.56     19.81 o 
   4  -3 -13       85.76       86.25     15.45 o 
   5  -3 -13      217.10      211.51      9.55 o 
   6  -3 -13      132.12      111.01      8.30 o 
   7  -3 -13      212.04      194.67      9.79 o 
   8  -3 -13      170.76      202.68     11.23 o 
   9  -3 -13      113.87       98.44      9.98 o 
  10  -3 -13       55.48       56.13     12.81 o 
  11  -3 -13       19.81        0.00      4.80 o 
  12  -3 -13        3.78       -5.28     17.32 o 
  13  -3 -13       79.40       63.90     21.01 o 
  14  -3 -13       25.58       47.92     13.34 o 
  -5  -2 -13       33.14       36.79     19.14 o 
  -4  -2 -13        1.65       24.08     12.04 o 
  -3  -2 -13      107.53       94.98     23.07 o 
  -2  -2 -13      159.25      117.53     19.48 o 
  -1  -2 -13      188.17      167.56     20.96 o 
   0  -2 -13      125.88       85.01     16.17 o 
   1  -2 -13       17.96       34.97     16.31 o 
   2  -2 -13      108.75       81.41     13.43 o 
   3  -2 -13       41.44       30.70     10.94 o 
   4  -2 -13      190.30      189.78     15.06 o 
   5  -2 -13       99.67      104.63      7.63 o 
   6  -2 -13       82.41      106.40      8.59 o 
   7  -2 -13      375.54      367.27     15.97 o 
   8  -2 -13      601.63      619.07     20.72 o 
   9  -2 -13      186.73      132.74      9.59 o 
  10  -2 -13        8.31       29.26     11.61 o 
  11  -2 -13       85.22       78.67     14.78 o 
  12  -2 -13       27.55       62.51     14.87 o 
  13  -2 -13       45.33       35.50     11.99 o 
  14  -2 -13       16.70       14.34     13.96 o 
  -5  -1 -13       21.08       31.18     18.33 o 
  -4  -1 -13       22.46        9.55     10.55 o 
  -3  -1 -13        4.20        9.55     13.91 o 
  -2  -1 -13       69.86       78.29     19.76 o 
  -1  -1 -13      116.21      150.44     18.80 o 
   0  -1 -13      227.04      279.29     24.18 o 
   1  -1 -13      413.14      486.43     32.86 o 
   2  -1 -13      236.58      267.68     22.93 o 
   3  -1 -13      367.03      383.39     26.58 o 
   4  -1 -13      190.06      179.08     12.90 o 
   5  -1 -13      413.05      401.62     16.69 o 
   6  -1 -13      438.81      406.03     14.10 o 
   7  -1 -13      620.65      546.16     17.41 o 
   8  -1 -13      142.63      124.77      7.34 o 
   9  -1 -13       65.50       58.43      6.38 o 
  10  -1 -13        0.48       -9.16      9.16 o 
  11  -1 -13       11.28       32.19     16.89 o 
  12  -1 -13      113.90      115.18     14.58 o 
  13  -1 -13       34.54       61.84     14.49 o 
  14  -1 -13       27.11       38.95     11.47 o 
  -6   0 -13       47.51       48.50     20.15 o 
  -5   0 -13       11.65      -13.86     14.34 o 
  -4   0 -13      192.06      208.34     30.37 o 
  -3   0 -13       71.29       65.34     16.26 o 
  -2   0 -13      206.39      217.94     21.97 o 
  -1   0 -13       91.03       89.13     18.18 o 
   0   0 -13      457.66      473.00     33.34 o 
   1   0 -13      391.33      372.36     27.06 o 
   2   0 -13      538.34      548.22     31.81 o 
   3   0 -13      423.67      406.03     18.52 o 
   4   0 -13      157.35      163.63     10.07 o 
   5   0 -13      360.27      374.90     16.12 o 
   6   0 -13      883.22      914.92     23.84 o 
   7   0 -13      414.86      378.26     13.62 o 
   8   0 -13       47.60       49.41      4.94 o 
   9   0 -13      500.69      507.92     16.79 o 
  10   0 -13        2.29       -4.80      8.16 o 
  11   0 -13      105.67      101.51     11.47 o 
  12   0 -13       77.59       64.62     10.94 o 
  13   0 -13      123.64      102.37     14.63 o 
  14   0 -13       93.30       77.52     15.45 o 
  -6   1 -13       10.85       30.70     17.70 o 
  -5   1 -13       69.97       29.74     16.74 o 
  -4   1 -13       84.52       96.71     18.52 o 
  -3   1 -13      673.79      734.06     51.04 o 
  -2   1 -13       11.28       20.15     13.00 o 
  -1   1 -13      378.87      390.30     29.41 o 
   0   1 -13       70.00       44.61     12.57 o 
   1   1 -13      460.38      440.28     29.41 o 
   2   1 -13      365.89      345.78     18.76 o 
   3   1 -13      866.72      823.24     28.93 o 
   4   1 -13      494.57      456.02     17.75 o 
   5   1 -13      257.02      253.53     11.85 o 
   6   1 -13      174.42      170.97     10.31 o 
   7   1 -13       60.09       67.45      5.37 o 
   8   1 -13       18.39        6.24      4.27 o 
   9   1 -13      349.46      381.71     13.67 o 
  10   1 -13       65.62       66.01      7.10 o 
  11   1 -13       66.41       56.75     11.56 o 
  12   1 -13       19.91       21.16      8.25 o 
  13   1 -13       92.04       65.34     14.54 o 
  -6   2 -13       27.64       28.30     19.14 o 
  -5   2 -13      125.61      145.11     23.22 o 
  -4   2 -13       84.83       93.74     16.98 o 
  -3   2 -13       48.96       38.43     10.03 o 
  -2   2 -13      445.45      474.92     35.31 o 
  -1   2 -13      706.09      789.66     43.08 o 
   0   2 -13      114.45      135.76     17.37 o 
   1   2 -13      169.12      158.07     12.66 o 
   2   2 -13      419.16      408.67     20.39 o 
   3   2 -13      557.03      598.54     21.44 o 
   4   2 -13      220.36      177.35     10.51 o 
   5   2 -13      217.78      197.12     10.46 o 
   6   2 -13       63.13       38.95      5.18 o 
   7   2 -13       76.49       63.23      5.23 o 
   8   2 -13      330.29      313.21     10.84 o 
   9   2 -13       73.77       57.42      4.65 o 
  10   2 -13       39.24       33.20      7.58 o 
  11   2 -13        1.16       -0.96      8.68 o 
  12   2 -13       45.31       47.59     11.18 o 
  13   2 -13       77.00      106.40     14.92 o 
  -6   3 -13       18.96        4.80     21.59 o 
  -5   3 -13        3.54       20.53     15.30 o 
  -4   3 -13       11.14      -12.90     12.90 o 
  -3   3 -13        5.84        6.67     12.47 o 
  -2   3 -13       45.58       38.43      5.18 o 
  -1   3 -13      849.60      929.55     49.41 o 
   0   3 -13       14.28       32.67     10.51 o 
   1   3 -13       33.21       14.34      9.11 o 
   2   3 -13       56.91       87.45      8.59 o 
   3   3 -13       70.75       68.55      7.24 o 
   4   3 -13      115.69      107.31      8.16 o 
   5   3 -13       92.16       71.09      5.18 o 
   6   3 -13      234.81      232.37      9.35 o 
   7   3 -13      298.36      320.21     10.99 o 
   8   3 -13       25.05       36.55      4.75 o 
   9   3 -13       74.24       80.64     10.60 o 
  10   3 -13       19.03       25.38      6.62 o 
  11   3 -13       73.73       77.14     11.56 o 
  12   3 -13      196.27      222.49     18.28 o 
  13   3 -13       53.59       36.03     12.09 o 
  -7   4 -13       19.71       25.81     19.57 o 
  -6   4 -13       33.27        6.67     23.89 o 
  -5   4 -13      167.18      147.22     22.31 o 
  -4   4 -13        0.06       -5.80     12.57 o 
  -3   4 -13       26.70       40.92     13.43 o 
  -2   4 -13      755.24      770.09     18.23 o 
  -1   4 -13      125.25      139.36      8.25 o 
   0   4 -13      416.79      403.39     14.06 o 
   1   4 -13       42.64       34.97      4.94 o 
   2   4 -13       70.02       77.52      6.19 o 
   3   4 -13      774.09      778.63     20.77 o 
   4   4 -13      142.76      154.23      7.05 o 
   5   4 -13       73.88       58.43      5.37 o 
   6   4 -13       65.90       68.55      5.42 o 
   7   4 -13      162.92      131.20      6.52 o 
   8   4 -13      154.13      131.73      7.05 o 
   9   4 -13      200.49      227.72     13.86 o 
  10   4 -13       40.58       73.73     14.68 o 
  11   4 -13      234.01      234.39     17.41 o 
  12   4 -13      194.45      188.58     16.26 o 
  -7   5 -13       28.64        4.32     18.23 o 
  -6   5 -13       36.72       48.84     23.89 o 
  -5   5 -13        9.15       13.86     15.35 o 
  -4   5 -13       55.80       60.11     14.97 o 
  -3   5 -13       71.16       72.58     19.76 o 
  -2   5 -13       76.54       51.91     18.33 o 
  -1   5 -13      151.77      161.95      7.82 o 
   0   5 -13      395.93      374.90     13.58 o 
   1   5 -13      884.80      882.05     26.00 o 
   2   5 -13        3.37        8.11      3.89 o 
   3   5 -13      326.71      311.62     11.61 o 
   4   5 -13       15.15        4.32      3.84 o 
   5   5 -13      100.79       92.87      5.90 o 
   6   5 -13       99.84      104.19      6.24 o 
   7   5 -13      272.24      231.70      9.35 o 
   8   5 -13       27.85       38.43      7.34 o 
   9   5 -13      276.72      276.36     15.30 o 
  10   5 -13        7.65       -1.92      7.63 o 
  11   5 -13       13.00       10.07      6.28 o 
  12   5 -13       35.95       24.08      9.69 o 
  -7   6 -13       15.29       -7.15     16.26 o 
  -6   6 -13       16.70       22.59     21.64 o 
  -5   6 -13       16.29       -3.41     13.48 o 
  -4   6 -13      124.98      135.28     22.93 o 
  -3   6 -13      193.24      210.21     23.51 o 
  -2   6 -13        1.72       17.32     10.55 o 
  -1   6 -13      149.82      145.11     13.72 o 
   0   6 -13       80.17       85.82      5.66 o 
   1   6 -13      156.32      176.73      8.16 o 
   2   6 -13      430.12      443.93     15.69 o 
   3   6 -13      321.35      319.44     11.75 o 
   4   6 -13       79.01       64.28      5.61 o 
   5   6 -13       20.49       15.35      4.27 o 
   6   6 -13      376.13      412.22     11.56 o 
   7   6 -13      423.37      459.76     16.89 o 
   8   6 -13        5.01       -2.40      6.76 o 
   9   6 -13       99.69      115.66      9.88 o 
  10   6 -13       61.41       42.60      7.72 o 
  11   6 -13        6.87       10.07      6.67 o 
  -6   7 -13       34.39       15.88     16.74 o 
  -5   7 -13      210.50      189.78     24.75 o 
  -4   7 -13      184.49      191.60     23.03 o 
  -3   7 -13       36.62       75.22     19.00 o 
  -2   7 -13       41.92       41.16     12.38 o 
  -1   7 -13        1.17       -0.96      7.72 o 
   0   7 -13      194.49      169.24      8.54 o 
   1   7 -13       37.18       40.92      5.90 o 
   2   7 -13       32.58       25.81      4.89 o 
   3   7 -13       37.42       28.30      5.37 o 
   4   7 -13       92.69       85.44      7.29 o 
   5   7 -13      338.88      423.88     17.13 o 
   6   7 -13      131.85      130.20      9.50 o 
   7   7 -13      361.59      357.29     17.37 o 
   8   7 -13      119.77      129.24      9.45 o 
   9   7 -13       51.60       74.84      7.58 o 
  10   7 -13       57.82       50.37     21.44 o 
  11   7 -13       28.76      -11.99     12.90 o 
  -6   8 -13       14.83       22.59     16.26 o 
  -5   8 -13        4.67        9.11     14.82 o 
  -4   8 -13       81.58      114.70     21.59 o 
  -3   8 -13       30.51        8.11     12.47 o 
  -2   8 -13       12.38       -4.80      9.11 o 
  -1   8 -13      165.41      125.25     11.27 o 
   0   8 -13       20.86       20.15      7.68 o 
   1   8 -13       70.26       65.67      5.66 o 
   2   8 -13       29.31       31.66      5.18 o 
   3   8 -13      191.76      149.91     11.27 o 
   4   8 -13       32.10       38.95      6.28 o 
   5   8 -13       97.32      101.51      8.83 o 
   6   8 -13      300.94      253.53     13.96 o 
   7   8 -13      101.21       98.44      8.25 o 
   8   8 -13       32.67       42.60      5.71 o 
   9   8 -13       93.63       76.37     17.61 o 
  10   8 -13       37.02       51.91     22.11 o 
  -5   9 -13        7.06      -11.08     19.24 o 
  -4   9 -13       13.19       29.26     13.53 o 
  -3   9 -13       35.21       29.26     12.57 o 
  -2   9 -13       29.20       25.81     10.89 o 
  -1   9 -13        9.90       56.75     14.87 o 
   0   9 -13       43.89       78.67     14.01 o 
   1   9 -13       49.02       54.78     12.66 o 
   2   9 -13       10.89       14.87      5.76 o 
   3   9 -13      152.39      145.64      9.50 o 
   4   9 -13       29.98       29.74      6.19 o 
   5   9 -13      169.90      196.49     11.66 o 
   6   9 -13       13.03        7.15      4.32 o 
   7   9 -13       25.55       18.61     10.99 o 
   8   9 -13       23.94       37.32     14.73 o 
   9   9 -13       15.80        1.44     19.28 o 
  -5  10 -13       21.88       14.34     14.78 o 
  -4  10 -13      110.65      129.24     19.91 o 
  -3  10 -13       11.07        5.80     16.36 o 
  -2  10 -13       73.62      118.97     19.09 o 
  -1  10 -13      248.40      266.24     21.44 o 
   0  10 -13       14.06       52.24     12.33 o 
   1  10 -13        4.49        3.79      6.24 o 
   2  10 -13       31.72       30.70      7.77 o 
   3  10 -13      168.89      179.08     11.71 o 
   4  10 -13       64.81       67.11      7.53 o 
   5  10 -13       47.72       60.11      6.09 o 
   6  10 -13       78.67       80.64     16.12 o 
   7  10 -13       36.36       10.51     16.31 o 
   8  10 -13      145.11      143.00     25.66 o 
  -5  11 -13      153.75      186.80     27.54 o 
  -4  11 -13       40.15       43.17     19.57 o 
  -3  11 -13        4.60       20.15     12.38 o 
  -2  11 -13        3.72       23.03     10.51 o 
  -1  11 -13       78.96       76.37     13.38 o 
   0  11 -13        1.33       -8.63      8.63 o 
   1  11 -13      343.80      349.86     24.56 o 
   2  11 -13      162.00      177.93     17.51 o 
   3  11 -13        0.86       -3.41      6.28 o 
   5  11 -13       26.08       34.44     12.09 o 
   6  11 -13        1.03        1.92     10.51 o 
  -3  12 -13       41.52       51.28     13.48 o 
  -2  12 -13        1.61       -4.80     10.55 o 
  -1  12 -13       99.14       86.64     13.86 o 
   0  12 -13       20.97       18.23     11.99 o 
   1  12 -13      205.90      227.05     18.47 o 
   2  12 -13      124.76       90.38     12.47 o 
  -1  13 -13       15.93       20.53     12.90 o 
   0  13 -13        6.10        5.28     10.07 o 
   1  13 -13        1.58       14.34      8.63 o 
   6 -11 -12       74.39       61.84     19.28 o 
   7 -11 -12       10.69       26.48     15.78 o 
   8 -11 -12        8.61       21.54     14.87 o 
   9 -11 -12       23.44       20.15     15.93 o 
   4 -10 -12       28.39       11.99     13.48 o 
   5 -10 -12      113.68      108.70     19.62 o 
   6 -10 -12       28.99       46.10     21.73 o 
   7 -10 -12      123.02       77.52     19.67 o 
   8 -10 -12       60.47       81.41     20.15 o 
   9 -10 -12       33.09       57.42     24.56 o 
  10 -10 -12       13.65        9.11     10.60 o 
  11 -10 -12       40.23       91.63     28.50 o 
   2  -9 -12        2.18      -11.99     13.48 o 
   3  -9 -12       46.16       29.74     14.34 o 
   4  -9 -12      124.15       92.87     21.54 o 
   5  -9 -12      136.32      172.70     22.45 o 
   6  -9 -12      142.79      140.41     20.24 o 
   7  -9 -12       98.29      128.71     23.36 o 
   8  -9 -12       10.01       13.86     18.76 o 
   9  -9 -12       13.92       -0.96     12.57 o 
  10  -9 -12       86.28       78.67     10.51 o 
  11  -9 -12      196.07      222.49     28.11 o 
  12  -9 -12        0.06       25.81     18.23 o 
   1  -8 -12       91.02       69.99     16.84 o 
   2  -8 -12      204.58      216.64     23.22 o 
   3  -8 -12      108.54       99.30     20.10 o 
   4  -8 -12        8.71       27.39     12.38 o 
   5  -8 -12      175.87      200.81     22.35 o 
   6  -8 -12       36.97       46.10     14.30 o 
   7  -8 -12       20.30       -0.48     11.66 o 
   8  -8 -12       28.03       13.86     12.38 o 
   9  -8 -12       44.32       41.16     14.92 o 
  10  -8 -12       80.48       60.78     17.75 o 
  11  -8 -12       34.28       29.26     21.59 o 
  12  -8 -12        8.46       40.34     17.80 o 
  13  -8 -12        3.45        7.63     17.17 o 
  -1  -7 -12      148.51       75.22     24.32 o 
   0  -7 -12       63.35       80.64     21.25 o 
   1  -7 -12      297.93      286.63     28.16 o 
   2  -7 -12       34.27       42.31     14.54 o 
   3  -7 -12        6.25        7.63     12.47 o 
   4  -7 -12       78.43       71.86     19.28 o 
   5  -7 -12      236.53      340.89     26.67 o 
   6  -7 -12        6.93        4.32     11.47 o 
   7  -7 -12       64.39       61.84     18.28 o 
   8  -7 -12       81.68       68.55     18.85 o 
   9  -7 -12        2.60        1.92     10.51 o 
  10  -7 -12       78.08       67.45     16.21 o 
  11  -7 -12       27.45       23.41     14.01 o 
  12  -7 -12       64.68       42.31     19.09 o 
  13  -7 -12       52.39       47.59     18.13 o 
  -2  -6 -12       33.02       17.70     14.92 o 
  -1  -6 -12      199.48      259.86     26.82 o 
   0  -6 -12      112.21       76.75     17.65 o 
   1  -6 -12       13.41       -8.11     16.21 o 
   2  -6 -12        7.91       14.87     11.47 o 
   3  -6 -12      131.41      115.66     17.41 o 
   4  -6 -12      238.10      273.44     23.17 o 
   5  -6 -12      456.29      533.92     35.45 o 
   6  -6 -12       27.06      -15.30     15.30 o 
   7  -6 -12       33.96       27.87      8.54 o 
   8  -6 -12       52.32       60.44      9.55 o 
   9  -6 -12      171.46      175.00     13.34 o 
  10  -6 -12      138.91      186.80     21.54 o 
  11  -6 -12       90.88       85.01     21.01 o 
  12  -6 -12       20.30       14.34     20.58 o 
  13  -6 -12      120.28       96.71     26.29 o 
  14  -6 -12       41.61       37.32     19.28 o 
  -3  -5 -12        2.11       23.41     21.01 o 
  -2  -5 -12       10.19       23.41     14.44 o 
  -1  -5 -12       21.51       19.19     12.47 o 
   0  -5 -12       44.69       44.61     14.34 o 
   1  -5 -12      621.31      694.25     39.24 o 
   2  -5 -12       27.84       31.66     16.26 o 
   3  -5 -12      399.25      379.12     28.16 o 
   4  -5 -12       73.92       56.75     11.90 o 
   5  -5 -12       20.32       13.86     11.42 o 
   6  -5 -12       54.91       50.37      9.02 o 
   7  -5 -12      245.49      236.40     15.49 o 
   8  -5 -12        2.16        1.92      5.28 o 
   9  -5 -12        8.49       10.07      5.71 o 
  10  -5 -12       77.11       81.02     15.78 o 
  11  -5 -12       76.08       34.44     18.76 o 
  12  -5 -12       21.55       31.18     13.96 o 
  13  -5 -12       37.64       44.04     22.40 o 
  14  -5 -12       12.51       24.51     16.69 o 
  -4  -4 -12       23.26       36.03     16.31 o 
  -3  -4 -12        9.03        4.32     20.15 o 
  -2  -4 -12       38.40       25.81     12.90 o 
  -1  -4 -12       23.10       11.08     11.94 o 
   0  -4 -12      129.09      130.72     18.04 o 
   1  -4 -12      252.09      247.29     20.68 o 
   2  -4 -12      315.73      303.95     25.19 o 
   3  -4 -12       24.94       20.15     10.03 o 
   4  -4 -12      109.76      139.36      7.24 o 
   5  -4 -12       45.52       26.96      4.80 o 
   6  -4 -12      336.83      327.31     15.06 o 
   7  -4 -12      798.68      830.82     34.11 o 
   8  -4 -12      269.53      252.14     14.58 o 
   9  -4 -12      414.24      374.90     17.80 o 
  10  -4 -12      442.95      492.29     34.97 o 
  11  -4 -12       59.47       39.77     17.13 o 
  12  -4 -12       29.39       29.74     14.82 o 
  13  -4 -12       64.77       68.55     21.40 o 
  14  -4 -12       74.40       71.48     21.11 o 
  -5  -3 -12       36.79       21.97     21.97 o 
  -4  -3 -12       58.71       49.75     15.73 o 
  -3  -3 -12      181.62      176.73     25.62 o 
  -2  -3 -12       20.10       24.08     12.47 o 
  -1  -3 -12      131.37      103.71     17.41 o 
   0  -3 -12       42.87       26.96     14.78 o 
   1  -3 -12      340.29      328.08     23.79 o 
   2  -3 -12       82.95       64.62     11.99 o 
   3  -3 -12      388.65      448.58     28.78 o 
   4  -3 -12      142.95      130.20      7.48 o 
   5  -3 -12       91.05      104.63      6.72 o 
   6  -3 -12      397.59      380.85     15.40 o 
   7  -3 -12      346.83      369.81     15.16 o 
   8  -3 -12      407.54      401.62     16.69 o 
   9  -3 -12        1.29       -5.28      5.76 o 
  10  -3 -12      457.60      459.76     18.80 o 
  11  -3 -12      223.42      291.86     24.71 o 
  12  -3 -12      111.52      100.64     21.11 o 
  13  -3 -12       34.01       31.66     19.72 o 
  14  -3 -12        7.83       23.03     10.94 o 
  -6  -2 -12        1.07       40.34     18.37 o 
  -5  -2 -12        4.45       -8.63     13.38 o 
  -4  -2 -12      205.13      209.59     27.92 o 
  -3  -2 -12       43.23       65.34     16.26 o 
  -2  -2 -12       23.12       19.19     10.94 o 
  -1  -2 -12       31.01       11.08     10.65 o 
   0  -2 -12      175.71      198.94     20.39 o 
   1  -2 -12      614.19      642.15     36.65 o 
   2  -2 -12       34.40       17.32     13.86 o 
   3  -2 -12     3828.13     4001.08    130.24 o 
   4  -2 -12     1945.63     2025.84     43.37 o 
   5  -2 -12        9.61       11.08      3.79 o 
   6  -2 -12      506.21      503.03     14.73 o 
   7  -2 -12       35.12       36.79      4.80 o 
   8  -2 -12      358.30      346.60     12.23 o 
   9  -2 -12        8.85       10.07      4.32 o 
  10  -2 -12       68.89       58.09      3.69 o 
  11  -2 -12      352.84      351.49     14.78 o 
  12  -2 -12       48.32       50.37     13.38 o 
  13  -2 -12       25.57       28.30     10.03 o 
  14  -2 -12       15.81       33.96     11.47 o 
  -6  -1 -12        3.47       19.57     15.69 o 
  -5  -1 -12        6.07        5.80     14.44 o 
  -4  -1 -12        9.55       11.99      9.55 o 
  -3  -1 -12       20.05       28.30      8.16 o 
  -2  -1 -12       35.81       33.20     12.38 o 
  -1  -1 -12      183.36      165.31     18.57 o 
   0  -1 -12      914.49      945.62     52.53 o 
   1  -1 -12      580.94      685.04     39.00 o 
   2  -1 -12     1164.48     1167.44     38.91 o 
   3  -1 -12     1177.45     1167.44     35.93 o 
   4  -1 -12       98.79       80.26      7.87 o 
   5  -1 -12       53.62       37.90      4.32 o 
   6  -1 -12      334.57      392.02     13.00 o 
   7  -1 -12      862.39      867.81     23.22 o 
   8  -1 -12      119.86      118.01      6.19 o 
   9  -1 -12      336.61      358.92     13.29 o 
  10  -1 -12      106.90       73.73      9.40 o 
  11  -1 -12       33.84       34.97      5.18 o 
  12  -1 -12       87.75       76.37      6.91 o 
  13  -1 -12       53.56       43.75     11.90 o 
  14  -1 -12       99.29      101.51     13.67 o 
  -7   0 -12        3.06       26.48     18.28 o 
  -6   0 -12       85.66       68.55     20.29 o 
  -5   0 -12       17.50        4.80     20.15 o 
  -4   0 -12       69.06       58.09     11.03 o 
  -3   0 -12       48.72       50.37      8.68 o 
  -2   0 -12      102.90      155.86     20.77 o 
  -1   0 -12      335.61      320.21     22.74 o 
   0   0 -12      775.86      800.79     43.37 o 
   1   0 -12      306.85      302.41     15.97 o 
   2   0 -12     2408.14     2463.25     65.24 o 
   3   0 -12      357.39      333.69     13.62 o 
   4   0 -12      133.86      106.88      8.16 o 
   5   0 -12      395.69      406.90     15.02 o 
   6   0 -12      719.48      714.01     18.71 o 
   7   0 -12      103.51       86.25      6.09 o 
   8   0 -12      229.19      253.53      9.07 o 
   9   0 -12      105.69       84.62      5.23 o 
  10   0 -12      181.50      172.70     10.36 o 
  11   0 -12      110.74      131.20      7.00 o 
  12   0 -12      142.41      184.98     11.32 o 
  13   0 -12       26.79       51.28     10.65 o 
  14   0 -12        9.44        7.63     11.47 o 
  -7   1 -12       92.27      118.01     23.79 o 
  -6   1 -12       21.13       -7.63     15.25 o 
  -5   1 -12        0.41      -13.34     13.34 o 
  -4   1 -12      442.62      471.13     35.16 o 
  -3   1 -12      606.11      602.81     24.75 o 
  -2   1 -12       14.82       23.03     13.86 o 
  -1   1 -12      179.68      190.40     17.51 o 
   0   1 -12     1013.55     1005.82     47.25 o 
   1   1 -12      252.86      252.14     12.52 o 
   2   1 -12      277.97      307.02     13.05 o 
   3   1 -12      106.92      102.37      7.96 o 
   4   1 -12      370.73      368.95     14.30 o 
   5   1 -12      169.51      163.06      8.40 o 
   6   1 -12      502.12      426.56     12.66 o 
   7   1 -12       57.15       53.82      4.80 o 
   8   1 -12      106.12      121.85      6.76 o 
   9   1 -12       55.18       48.50      4.27 o 
  10   1 -12      151.01      140.41     10.89 o 
  11   1 -12      200.65      194.67     10.41 o 
  12   1 -12      154.16      152.60     10.27 o 
  13   1 -12       63.17       63.90      7.72 o 
  14   1 -12        0.26        0.48     11.18 o 
  -7   2 -12       66.67       47.01     18.61 o 
  -6   2 -12       80.19       93.74     19.09 o 
  -5   2 -12       40.09       34.97     14.49 o 
  -4   2 -12       27.14       32.67     14.54 o 
  -3   2 -12        1.37        0.48      4.37 o 
  -2   2 -12      286.63      317.86     26.58 o 
  -1   2 -12       43.74       68.17     11.56 o 
   0   2 -12       15.46       24.95      9.21 o 
   1   2 -12      707.47      687.34     25.28 o 
   2   2 -12       59.94       56.75      6.28 o 
   3   2 -12        7.83        9.11      4.37 o 
   4   2 -12      753.08      773.73     23.17 o 
   5   2 -12      180.20      176.73      9.31 o 
   6   2 -12       56.50       61.50      5.85 o 
   7   2 -12      484.39      529.89     13.10 o 
   8   2 -12      378.77      415.82     11.61 o 
   9   2 -12       34.23       16.79      6.28 o 
  10   2 -12      367.00      315.51     14.01 o 
  11   2 -12      307.08      338.49     16.12 o 
  12   2 -12       46.68       36.79      7.72 o 
  13   2 -12       21.87        5.28      7.24 o 
  -7   3 -12      147.48      130.20     28.50 o 
  -6   3 -12       57.81       16.26     22.40 o 
  -5   3 -12       87.75       71.48     17.80 o 
  -4   3 -12       51.08       66.01     14.97 o 
  -3   3 -12       57.90       44.04      4.37 o 
  -2   3 -12      244.01      217.26     22.59 o 
  -1   3 -12       25.55       21.16     10.07 o 
   0   3 -12      320.45      346.60     17.13 o 
   1   3 -12      318.84      312.39     13.96 o 
   2   3 -12      924.54      861.38     25.71 o 
   3   3 -12       74.15       66.73      5.71 o 
   4   3 -12        9.50        9.11      4.37 o 
   5   3 -12        3.81        4.32      3.84 o 
   6   3 -12      337.11      360.60     10.79 o 
   7   3 -12      584.89      581.51     15.83 o 
   8   3 -12      280.73      316.28     10.89 o 
   9   3 -12      146.07      145.11      8.44 o 
  10   3 -12      118.29      106.88     11.32 o 
  11   3 -12      361.17      401.62     17.56 o 
  12   3 -12       38.07       40.34      7.77 o 
  13   3 -12      112.53      113.79     10.75 o 
  -7   4 -12       23.93       38.43     20.10 o 
  -6   4 -12       44.57       68.17     23.17 o 
  -5   4 -12      145.29      154.23     20.68 o 
  -4   4 -12       52.76       41.74     13.00 o 
  -3   4 -12      126.27      110.05     16.55 o 
  -2   4 -12       14.21       11.51      1.49 o 
  -1   4 -12      789.69      748.36     23.99 o 
   0   4 -12      753.64      793.36     23.46 o 
   1   4 -12      110.24       81.02      5.90 o 
   2   4 -12      274.86      225.75      8.54 o 
   3   4 -12      177.73      137.29      6.67 o 
   4   4 -12       10.10        6.67      3.84 o 
   5   4 -12       39.15       44.04      4.65 o 
   6   4 -12      234.39      247.29      8.97 o 
   7   4 -12      236.77      229.06      8.63 o 
   8   4 -12       18.99       21.54      5.28 o 
   9   4 -12      203.11      194.67     12.23 o 
  10   4 -12      122.97      102.85      9.79 o 
  11   4 -12       45.20       43.17      9.21 o 
  12   4 -12       61.90       72.96      8.59 o 
  13   4 -12       50.60       47.92      8.49 o 
  -8   5 -12        0.46      -18.13     18.13 o 
  -7   5 -12        1.01      -15.35     15.35 o 
  -6   5 -12       86.13      119.93     24.47 o 
  -5   5 -12       35.36       41.16     13.48 o 
  -4   5 -12       25.55       17.32     11.47 o 
  -3   5 -12       51.67       21.16     16.74 o 
  -2   5 -12      251.23      231.03     15.97 o 
  -1   5 -12        7.18       12.42      2.93 o 
   0   5 -12      251.32      237.08      9.45 o 
   1   5 -12      396.43      346.60     12.23 o 
   2   5 -12      298.48      310.86     10.79 o 
   3   5 -12     2989.42     3138.98     61.36 o 
   4   5 -12      262.79      245.95      8.92 o 
   5   5 -12      751.79      808.23     19.91 o 
   6   5 -12      624.02      632.22     16.50 o 
   7   5 -12      433.89      497.13     14.63 o 
   8   5 -12      287.44      236.40     10.79 o 
   9   5 -12        5.81       -0.48      5.32 o 
  10   5 -12      110.02      143.00     11.51 o 
  11   5 -12       29.54       37.32      8.59 o 
  12   5 -12        8.12        6.67      6.24 o 
  -7   6 -12       30.08       21.54     17.27 o 
  -6   6 -12        8.34       -3.79     13.38 o 
  -5   6 -12       28.22        9.55     13.38 o 
  -4   6 -12      188.72      212.80     26.19 o 
  -3   6 -12       18.05       27.39     13.05 o 
  -2   6 -12      137.90      144.06     13.67 o 
  -1   6 -12      237.27      225.08     14.44 o 
   0   6 -12      181.66      179.08      7.05 o 
   1   6 -12       61.90       49.75      4.94 o 
   2   6 -12      176.90      197.74      9.26 o 
   3   6 -12      511.34      532.92     14.15 o 
   4   6 -12      190.43      156.96      7.15 o 
   5   6 -12       93.93       68.55      6.19 o 
   6   6 -12       96.79       96.71      5.61 o 
   7   6 -12       39.23       47.59      5.76 o 
   8   6 -12      115.32      144.06      9.98 o 
   9   6 -12       77.00       72.96      8.25 o 
  10   6 -12       89.10       81.41      8.68 o 
  11   6 -12       45.39       40.92      7.58 o 
  12   6 -12      103.50       90.38     27.49 o 
  -7   7 -12       30.02      -23.07     23.07 o 
  -6   7 -12      119.87      116.57     22.69 o 
  -5   7 -12        7.10        2.83     18.61 o 
  -4   7 -12      179.43      182.05     20.68 o 
  -3   7 -12      410.77      408.67     29.21 o 
  -2   7 -12       43.23       28.30      8.63 o 
  -1   7 -12      230.43      196.49     12.28 o 
   0   7 -12      343.94      353.98     12.38 o 
   1   7 -12      131.23      137.29      7.20 o 
   2   7 -12       71.90       99.73      6.14 o 
   3   7 -12      159.13      121.85      6.76 o 
   4   7 -12      237.06      264.80     10.70 o 
   5   7 -12       41.98       24.51      3.26 o 
   6   7 -12       46.48       43.17      4.32 o 
   7   7 -12      333.02      300.93     15.21 o 
   8   7 -12      223.36      196.49     10.46 o 
   9   7 -12       58.95       56.75      6.28 o 
  10   7 -12       12.63      -12.90     12.90 o 
  11   7 -12       21.14       25.38     15.88 o 
  -7   8 -12        2.08        6.24     22.11 o 
  -6   8 -12       92.95       55.12     23.41 o 
  -5   8 -12       16.20       23.03     13.05 o 
  -4   8 -12       11.78       11.99     12.42 o 
  -3   8 -12      212.85      187.38     17.99 o 
  -2   8 -12      106.08       84.62     12.09 o 
  -1   8 -12      327.51      325.73     16.60 o 
   0   8 -12      157.35      128.23      9.40 o 
   1   8 -12      196.99      199.56      9.31 o 
   2   8 -12      730.41      693.09     20.77 o 
   3   8 -12      116.34       88.27      6.19 o 
   4   8 -12        5.76       -2.40      3.89 o 
   5   8 -12       54.76       52.24      5.71 o 
   6   8 -12      215.27      264.80     13.53 o 
   7   8 -12       64.43       34.44      4.89 o 
   8   8 -12       77.62       78.29     18.61 o 
   9   8 -12       18.04       16.79     14.01 o 
  10   8 -12       36.04       55.12     17.22 o 
  -7   9 -12       53.51       56.75     20.15 o 
  -6   9 -12       73.85       60.78     17.75 o 
  -5   9 -12      107.28      111.01     18.90 o 
  -4   9 -12       17.73       -2.83     10.94 o 
  -3   9 -12       33.25       53.82     13.48 o 
  -2   9 -12       39.00       36.03      8.68 o 
  -1   9 -12       61.49       51.91      9.16 o 
   0   9 -12       10.90       11.51      6.67 o 
   1   9 -12       79.92       94.98      8.11 o 
   2   9 -12       66.25       34.97      5.71 o 
   3   9 -12      153.34      154.23      9.79 o 
   4   9 -12      398.78      405.17     18.52 o 
   5   9 -12      135.20      148.28      9.59 o 
   6   9 -12       32.72       36.55      3.98 o 
   7   9 -12       17.60       58.09     18.37 o 
   8   9 -12      175.53      139.89     18.66 o 
   9   9 -12       11.88       19.19     14.39 o 
  -6  10 -12       55.02       22.59     21.64 o 
  -5  10 -12       30.81        9.11     12.42 o 
  -4  10 -12      120.47      145.64     19.04 o 
  -3  10 -12        6.73        8.11     11.47 o 
  -2  10 -12      147.69      202.06     19.91 o 
  -1  10 -12       53.55       63.90     10.51 o 
   0  10 -12       80.99       89.52     13.24 o 
   1  10 -12      155.32      176.73     15.73 o 
   2  10 -12       20.09        4.80      7.68 o 
   3  10 -12       77.57       91.63      7.53 o 
   4  10 -12       39.58       50.37      6.24 o 
   5  10 -12       77.72       58.43     12.38 o 
   6  10 -12       26.53       34.97     13.48 o 
   7  10 -12       61.99       73.35     15.73 o 
   8  10 -12       86.14       41.16     15.73 o 
  -6  11 -12       25.59       40.92     22.11 o 
  -5  11 -12       32.11       31.18     19.57 o 
  -4  11 -12        2.51       -7.63     11.47 o 
  -3  11 -12      204.78      245.95     24.75 o 
  -2  11 -12       34.24       42.60     11.99 o 
  -1  11 -12       61.36       58.43     12.04 o 
   0  11 -12       39.22       35.50     11.99 o 
   1  11 -12       46.60       36.79     10.89 o 
   2  11 -12       50.44       45.19      7.68 o 
   3  11 -12       19.18       12.42      5.23 o 
   5  11 -12       33.02       23.03     10.94 o 
   6  11 -12       70.61       28.78     18.33 o 
   7  11 -12       39.16       35.50     19.33 o 
  -5  12 -12       26.06       36.79     15.40 o 
  -4  12 -12       21.92       12.42     17.32 o 
  -3  12 -12       42.13       38.43     11.94 o 
  -2  12 -12        1.25        0.00      4.80 o 
  -1  12 -12       55.11       92.01     14.73 o 
   0  12 -12      207.18      210.88     20.34 o 
   1  12 -12       75.43       70.37     11.03 o 
   2  12 -12       44.78       45.53      7.68 o 
  -3  13 -12      215.67      206.42     23.27 o 
  -2  13 -12       17.34       25.81     14.49 o 
  -1  13 -12       28.97       42.31     13.10 o 
   0  13 -12        9.55       11.99     10.03 o 
   1  13 -12        8.74       11.51      7.72 o 
   7 -12 -11       27.67       46.10     16.65 o 
   8 -12 -11       28.49       -9.11     16.26 o 
   5 -11 -11        8.37        6.67     14.39 o 
   6 -11 -11       46.32       99.73     23.60 o 
   7 -11 -11       51.76       69.65     17.89 o 
   8 -11 -11      125.01      102.85     19.09 o 
   9 -11 -11       87.19       78.67     14.01 o 
  10 -11 -11       41.36       35.50     10.17 o 
  11 -11 -11      117.00      139.89     29.55 o 
   3 -10 -11       25.22       -8.63     13.00 o 
   4 -10 -11      119.97       96.28     21.92 o 
   5 -10 -11      105.12       92.01     17.65 o 
   6 -10 -11      100.95       43.17     20.15 o 
   7 -10 -11      139.60      124.77     22.50 o 
   8 -10 -11      253.04      294.88     32.33 o 
   9 -10 -11       24.33       74.45     22.69 o 
  10 -10 -11       19.16        2.40     10.07 o 
  11 -10 -11        5.36        7.63     16.69 o 
  12 -10 -11       44.10       41.16     23.89 o 
   2  -9 -11       28.46       36.55     20.15 o 
   3  -9 -11      180.71      157.49     22.55 o 
   4  -9 -11       38.66       24.95     12.90 o 
   5  -9 -11      304.96      344.96     28.50 o 
   6  -9 -11       15.17       -6.67     12.47 o 
   7  -9 -11       54.62       56.75     18.13 o 
   8  -9 -11       79.74       67.11     19.72 o 
   9  -9 -11       91.56       79.06     15.97 o 
  10  -9 -11       60.86       54.78     10.70 o 
  11  -9 -11        0.21       -8.63      8.63 o 
  12  -9 -11       12.99       27.87     17.37 o 
  13  -9 -11       12.87       40.34     17.80 o 
   0  -8 -11      278.50      295.60     29.36 o 
   1  -8 -11      156.87      134.22     17.75 o 
   2  -8 -11      638.28      616.92     38.09 o 
   3  -8 -11      124.55      139.36     17.61 o 
   4  -8 -11       11.42       15.35     10.99 o 
   5  -8 -11      113.90      123.29     16.55 o 
   6  -8 -11        8.14       -2.40     11.56 o 
   7  -8 -11      165.37      154.23     19.57 o 
   8  -8 -11       49.48       57.42     13.96 o 
   9  -8 -11       72.05       85.01     15.35 o 
  10  -8 -11        3.72       11.99      6.67 o 
  11  -8 -11       58.47       53.20      8.30 o 
  12  -8 -11       16.54       11.99     14.87 o 
  13  -8 -11       10.78       76.37     26.43 o 
  -1  -7 -11      216.39      227.72     27.10 o 
   0  -7 -11      175.08      149.91     20.39 o 
   1  -7 -11      281.07      310.09     28.54 o 
   2  -7 -11       61.56       70.37     17.65 o 
   3  -7 -11       59.17       61.84     15.83 o 
   4  -7 -11      257.02      285.91     23.70 o 
   5  -7 -11      124.60       90.76     15.02 o 
   6  -7 -11      535.52      528.89     33.24 o 
   7  -7 -11      213.30      261.25     25.47 o 
   8  -7 -11       24.79       11.51     15.30 o 
   9  -7 -11       23.77       46.10     14.30 o 
  10  -7 -11       45.72       34.44      7.72 o 
  11  -7 -11       29.79       25.38      6.62 o 
  12  -7 -11       16.78       33.20     14.39 o 
  13  -7 -11        8.59        1.44     15.40 o 
  14  -7 -11       20.93       33.20     23.99 o 
  -3  -6 -11        0.65       -1.92     13.34 o 
  -2  -6 -11       25.61       10.07     12.95 o 
  -1  -6 -11      109.13       95.85     17.17 o 
   0  -6 -11        0.15       -2.83     10.51 o 
   1  -6 -11       20.72        5.28      9.55 o 
   2  -6 -11      223.16      256.36     23.12 o 
   3  -6 -11       48.38       29.26     16.84 o 
   4  -6 -11      240.68      274.16     23.94 o 
   5  -6 -11       94.71      119.45     14.34 o 
   6  -6 -11        2.84        6.67      9.64 o 
   7  -6 -11       45.43       50.99      8.78 o 
   8  -6 -11        8.18       -0.48      5.85 o 
   9  -6 -11       13.44       15.88      7.68 o 
  10  -6 -11       17.19       17.70      6.28 o 
  11  -6 -11       77.81       66.73      7.53 o 
  12  -6 -11       16.28      -14.87     17.75 o 
  13  -6 -11      209.73      268.40     31.57 o 
  14  -6 -11       80.16       53.20     20.15 o 
  -4  -5 -11       48.30       77.52     21.59 o 
  -3  -5 -11       34.86       42.60     15.45 o 
  -2  -5 -11       15.87       28.78     12.95 o 
  -1  -5 -11       45.61       31.66     11.08 o 
   0  -5 -11      120.35      110.05     16.98 o 
   1  -5 -11      189.77      230.36     19.96 o 
   2  -5 -11       84.01       86.64     14.68 o 
   3  -5 -11      287.95      241.83     10.22 o 
   4  -5 -11       28.83       21.97      9.64 o 
   5  -5 -11      213.63      182.63     12.42 o 
   6  -5 -11      468.26      447.67     21.30 o 
   7  -5 -11       84.46       77.52      9.26 o 
   8  -5 -11      291.54      261.25     14.87 o 
   9  -5 -11      678.65      638.84     27.68 o 
  10  -5 -11      327.42      326.50     12.66 o 
  11  -5 -11       99.45       88.70      6.62 o 
  12  -5 -11        2.23       21.97     12.95 o 
  13  -5 -11      274.56      358.11     33.15 o 
  14  -5 -11       61.92       46.39     18.18 o 
  -5  -4 -11       80.26       53.20     16.93 o 
  -4  -4 -11        6.39       -2.40     18.80 o 
  -3  -4 -11       80.19       58.43     15.40 o 
  -2  -4 -11      140.03      121.85     17.89 o 
  -1  -4 -11       42.09       48.84     12.86 o 
   0  -4 -11       70.80       85.82     13.38 o 
   1  -4 -11      151.89      149.38     16.07 o 
   2  -4 -11      615.13      669.11     37.37 o 
   3  -4 -11      719.76      734.06     21.35 o 
   4  -4 -11      584.52      638.84     19.91 o 
   5  -4 -11     1304.91     1263.62     46.72 o 
   6  -4 -11     1517.93     1622.35     52.91 o 
   7  -4 -11      641.95      710.51     29.21 o 
   8  -4 -11      395.63      423.88     18.95 o 
   9  -4 -11      283.24      270.56     13.67 o 
  10  -4 -11      512.51      610.39     17.32 o 
  11  -4 -11      283.06      307.02     24.56 o 
  12  -4 -11       60.25       66.73     15.40 o 
  13  -4 -11        0.18      -18.28     18.28 o 
  14  -4 -11        7.91        2.83     10.03 o 
  -6  -3 -11       17.59        6.67     15.30 o 
  -5  -3 -11       12.80        5.28     19.62 o 
  -4  -3 -11       22.99       34.44     13.86 o 
  -3  -3 -11       10.80        5.80     12.57 o 
  -2  -3 -11      180.75      147.22     21.25 o 
  -1  -3 -11      204.96      252.14     23.65 o 
   0  -3 -11     1227.21     1402.74     68.89 o 
   1  -3 -11      906.82      956.41     47.40 o 
   2  -3 -11     1518.15     1465.77     52.00 o 
   3  -3 -11     1443.48     1475.85     33.68 o 
   4  -3 -11      519.50      490.32     14.54 o 
   5  -3 -11      547.99      554.36     15.49 o 
   6  -3 -11      537.81      559.54     16.60 o 
   7  -3 -11      161.01      165.31      7.87 o 
   8  -3 -11      197.14      186.80      8.97 o 
   9  -3 -11       36.47       43.17      5.18 o 
  10  -3 -11       33.55       31.18      1.97 o 
  11  -3 -11       73.57       73.35      5.61 o 
  12  -3 -11      108.86      121.85     18.85 o 
  13  -3 -11       32.52       44.04     11.61 o 
  14  -3 -11       55.59       75.22     12.90 o 
  15  -3 -11        1.47       -1.44     11.56 o 
  -7  -2 -11        5.01       24.95     17.27 o 
  -6  -2 -11       67.70       69.99     18.33 o 
  -5  -2 -11       20.53       30.70     19.67 o 
  -4  -2 -11       13.33        4.32     12.04 o 
  -3  -2 -11      317.69      343.33     19.48 o 
  -2  -2 -11       35.07       15.88     10.99 o 
  -1  -2 -11      127.74       99.73     13.58 o 
   0  -2 -11       15.95        0.48      8.73 o 
   1  -2 -11       47.49       37.32     10.17 o 
   2  -2 -11       38.56       31.18      5.85 o 
   3  -2 -11     1039.82     1042.28     31.13 o 
   4  -2 -11      320.88      341.70      9.74 o 
   5  -2 -11     1285.47     1349.11     30.56 o 
   6  -2 -11      629.65      616.92     16.31 o 
   7  -2 -11       36.09       35.50      4.70 o 
   8  -2 -11      331.40      366.46     11.75 o 
   9  -2 -11       88.18      115.66      6.14 o 
  10  -2 -11      474.95      488.40     15.49 o 
  11  -2 -11       22.83       28.78      6.33 o 
  12  -2 -11      189.41      212.80     16.60 o 
  13  -2 -11       41.67       50.99     10.65 o 
  14  -2 -11       37.52       10.07     10.03 o 
  -7  -1 -11       37.52       41.74     24.32 o 
  -6  -1 -11       57.69       51.28     16.65 o 
  -5  -1 -11       92.40      105.97     17.61 o 
  -4  -1 -11       12.32        3.41      8.68 o 
  -3  -1 -11       65.25       71.48      8.16 o 
  -2  -1 -11       44.31       50.99     12.52 o 
  -1  -1 -11      148.20      106.40     17.61 o 
   0  -1 -11     1381.95     1347.52     65.91 o 
   1  -1 -11      161.89      156.39      9.31 o 
   2  -1 -11      191.01      186.80     10.17 o 
   3  -1 -11       42.16       41.74      5.37 o 
   4  -1 -11       66.96       79.06      5.47 o 
   5  -1 -11     1220.51     1310.78     28.54 o 
   6  -1 -11      303.93      313.97     10.07 o 
   7  -1 -11      164.51      161.95      6.67 o 
   8  -1 -11        5.79        3.79      3.31 o 
   9  -1 -11      216.30      209.59      8.25 o 
  10  -1 -11      117.05      112.40      6.52 o 
  11  -1 -11       42.21       30.70      4.85 o 
  12  -1 -11      258.59      251.47     11.80 o 
  13  -1 -11      290.69      272.72     14.49 o 
  14  -1 -11       36.96       30.70     13.82 o 
  -7   0 -11        6.44       21.16     16.31 o 
  -6   0 -11       46.67       43.17     20.72 o 
  -5   0 -11       41.75       38.43     19.28 o 
  -4   0 -11      163.53      161.95     10.03 o 
  -3   0 -11      288.52      254.92     16.79 o 
  -2   0 -11       75.42       83.81     13.24 o 
  -1   0 -11      347.33      396.39     27.92 o 
   0   0 -11      557.38      525.87     20.10 o 
   1   0 -11       16.98       13.38      4.80 o 
   2   0 -11       11.73       -2.40      4.85 o 
   3   0 -11       71.46       69.65      6.24 o 
   4   0 -11      583.53      586.79     18.04 o 
   5   0 -11      334.83      341.70      9.74 o 
   6   0 -11      282.02      312.39     10.07 o 
   7   0 -11       16.02       20.53      3.79 o 
   8   0 -11      542.82      486.43     13.53 o 
   9   0 -11       17.35       27.87      7.15 o 
  10   0 -11      352.10      353.98     13.19 o 
  11   0 -11       39.03       54.78      6.14 o 
  12   0 -11      179.54      175.58     11.03 o 
  13   0 -11       68.84       73.73      9.02 o 
  14   0 -11       37.02       31.66     13.05 o 
  -8   1 -11        6.66       -9.55     17.17 o 
  -7   1 -11       12.77      -14.44     14.44 o 
  -6   1 -11      127.60      130.72     19.52 o 
  -5   1 -11      183.91      203.30     22.50 o 
  -4   1 -11       27.20       39.77      5.23 o 
  -3   1 -11      116.61       90.76      8.35 o 
  -2   1 -11      122.80      132.74     14.63 o 
  -1   1 -11      160.71      153.13     12.47 o 
   0   1 -11      336.13      353.17     14.01 o 
   1   1 -11      287.60      300.93     12.14 o 
   2   1 -11      892.63      872.99     24.61 o 
   3   1 -11       58.11       65.34      5.66 o 
   4   1 -11      947.34      968.64     25.90 o 
   5   1 -11      686.32      741.16     20.29 o 
   6   1 -11      337.62      313.97     10.07 o 
   7   1 -11     1257.55     1218.86     27.54 o 
   8   1 -11      148.36      149.91      6.96 o 
   9   1 -11        7.53       -5.23      5.23 o 
  10   1 -11       43.32       27.39      4.37 o 
  11   1 -11      415.89      481.64     17.32 o 
  12   1 -11      114.88       94.12      8.92 o 
  13   1 -11      213.69      234.39     14.10 o 
  14   1 -11       35.18       39.77      9.69 o 
  -8   2 -11       52.36       -2.83     17.65 o 
  -7   2 -11       51.33       78.29     18.61 o 
  -6   2 -11      355.53      391.16     36.41 o 
  -5   2 -11      280.60      289.60     27.58 o 
  -4   2 -11      274.90      228.39     11.27 o 
  -3   2 -11      242.72      257.75     12.66 o 
  -2   2 -11        3.60       -4.32      8.63 o 
  -1   2 -11      189.25      192.22     13.96 o 
   0   2 -11      145.20      163.06      8.97 o 
   1   2 -11       15.33        0.00      4.80 o 
   2   2 -11      215.19      187.38      8.40 o 
   3   2 -11      274.43      281.50     10.27 o 
   4   2 -11     1055.91     1133.28     28.02 o 
   5   2 -11      294.11      313.97     10.89 o 
   6   2 -11      252.75      235.73      9.40 o 
   7   2 -11      494.28      491.28     11.66 o 
   8   2 -11      911.22      904.31     21.06 o 
   9   2 -11       53.33       46.39      5.66 o 
  10   2 -11      120.56      146.70      7.96 o 
  11   2 -11       59.77       27.87      6.24 o 
  12   2 -11      192.57      221.82     13.05 o 
  13   2 -11        0.52        0.48      6.33 o 
  14   2 -11       18.71       12.42      8.20 o 
  -8   3 -11      110.80      167.56     31.18 o 
  -7   3 -11       10.41        9.55     20.58 o 
  -6   3 -11       38.65       47.01     14.39 o 
  -5   3 -11      273.48      281.50     26.48 o 
  -4   3 -11      104.24      124.77      6.38 o 
  -3   3 -11       34.42       24.08      3.45 o 
  -2   3 -11       61.54       41.74      8.20 o 
  -1   3 -11       45.22       53.82      8.01 o 
   0   3 -11      574.79      582.57     19.04 o 
   1   3 -11      458.31      457.89     15.02 o 
   2   3 -11      109.53       74.84      6.04 o 
   3   3 -11      121.39      115.66      6.57 o 
   4   3 -11      461.02      451.37     12.09 o 
   5   3 -11      535.52      549.23     14.39 o 
   6   3 -11      617.68      556.42     13.43 o 
   7   3 -11     1230.08     1349.11     27.34 o 
   8   3 -11      390.50      349.86     13.10 o 
   9   3 -11       60.93       67.11      6.09 o 
  10   3 -11       78.67       64.62      6.33 o 
  11   3 -11       67.79       61.50      8.25 o 
  12   3 -11      158.14      158.07     11.56 o 
  13   3 -11      217.43      195.87     13.48 o 
  -8   4 -11       32.59       29.74     18.61 o 
  -7   4 -11      105.93      133.22     25.28 o 
  -6   4 -11       34.08        6.24     13.91 o 
  -5   4 -11       43.41       45.53     14.49 o 
  -4   4 -11       34.38       26.48     10.60 o 
  -3   4 -11      160.26      136.82     15.88 o 
  -2   4 -11      437.87      420.28      8.97 o 
  -1   4 -11       23.10       35.50      3.41 o 
   0   4 -11     1548.68     1709.95     34.40 o 
   1   4 -11      131.94      146.70      6.38 o 
   2   4 -11      588.54      582.57     13.77 o 
   3   4 -11      434.37      463.55     12.28 o 
   4   4 -11       11.80        5.80      3.89 o 
   5   4 -11      193.72      182.05      7.10 o 
   6   4 -11      469.80      477.80     12.42 o 
   7   4 -11      696.25      770.09     18.23 o 
   8   4 -11      274.10      279.29     11.71 o 
   9   4 -11      105.14      110.05      7.82 o 
  10   4 -11       87.86      118.97      8.59 o 
  11   4 -11       40.01       25.81      5.80 o 
  12   4 -11        8.02        1.44      5.80 o 
  13   4 -11        7.19        7.15      7.15 o 
  -8   5 -11       31.63       46.10     17.85 o 
  -7   5 -11       53.69       59.44     20.24 o 
  -6   5 -11       56.93       50.37     15.25 o 
  -5   5 -11      174.93      182.05     21.88 o 
  -4   5 -11      223.76      239.09     25.04 o 
  -3   5 -11      850.46      867.81     46.44 o 
  -2   5 -11      159.27      139.89     10.89 o 
  -1   5 -11       98.79       91.63      4.17 o 
   0   5 -11       93.81       75.22      4.94 o 
   1   5 -11       12.03       11.99      3.36 o 
   2   5 -11      779.88      838.40     19.04 o 
   3   5 -11     1256.51     1333.08     28.78 o 
   4   5 -11      367.54      349.04     12.28 o 
   5   5 -11      913.29     1015.56     22.35 o 
   6   5 -11       92.63       92.01      5.47 o 
   7   5 -11      876.89      824.49     23.89 o 
   8   5 -11      106.75      100.64      6.14 o 
   9   5 -11      368.48      335.27     16.02 o 
  10   5 -11       59.36       44.04      5.80 o 
  11   5 -11      106.53      124.29      8.78 o 
  12   5 -11        7.99        3.79      5.71 o 
  -8   6 -11       24.88       20.53     16.26 o 
  -7   6 -11       67.74       42.31     21.11 o 
  -6   6 -11       28.29       24.51     13.43 o 
  -5   6 -11      132.99      114.70     19.24 o 
  -4   6 -11       36.05       50.37     12.42 o 
  -3   6 -11       42.98       24.95     10.07 o 
  -2   6 -11       15.88        9.11      6.76 o 
  -1   6 -11      439.51      491.28     21.35 o 
   0   6 -11      633.65      634.43     15.45 o 
   1   6 -11      151.68      172.70      7.48 o 
   2   6 -11      880.26      925.52     21.30 o 
   3   6 -11      133.64      108.70      5.95 o 
   4   6 -11      172.12      165.31      6.76 o 
   5   6 -11      154.34      150.44      6.43 o 
   6   6 -11      330.29      315.51     10.12 o 
   7   6 -11      176.56      193.42      7.92 o 
   8   6 -11       13.29       14.87      3.89 o 
   9   6 -11      115.96      156.39      9.88 o 
  10   6 -11      117.93      119.45     10.07 o 
  11   6 -11       73.49       61.50      6.86 o 
  12   6 -11       21.86       19.19      9.98 o 
  -8   7 -11       57.45       87.88     20.96 o 
  -7   7 -11       39.15       75.60     17.13 o 
  -6   7 -11       15.04       26.96     18.66 o 
  -5   7 -11       36.50       32.19     12.42 o 
  -4   7 -11      191.95      191.60     21.20 o 
  -3   7 -11       52.50       38.43      8.16 o 
  -2   7 -11       41.33       45.53      8.59 o 
  -1   7 -11      281.50      282.22     14.73 o 
   0   7 -11      216.63      205.17      8.78 o 
   1   7 -11      738.43      801.99     22.31 o 
   2   7 -11       15.24        8.11      2.88 o 
   3   7 -11      748.79      743.56     19.09 o 
   4   7 -11      298.26      283.70     11.08 o 
   5   7 -11       80.76       77.14      4.61 o 
   6   7 -11       97.00      108.70      7.29 o 
   7   7 -11      312.49      328.89     11.13 o 
   8   7 -11       82.35       75.22      6.86 o 
   9   7 -11      219.23      241.15     11.56 o 
  10   7 -11       46.51       41.16     14.34 o 
  11   7 -11       74.58      105.97     25.71 o 
  -8   8 -11       55.05       38.95     18.33 o 
  -7   8 -11        8.26        9.55     14.87 o 
  -6   8 -11       49.58       63.90     15.78 o 
  -5   8 -11      127.17      104.19     16.98 o 
  -4   8 -11      191.98      248.69     24.85 o 
  -3   8 -11        6.31       -9.11      9.11 o 
  -2   8 -11       77.58       76.75      9.21 o 
  -1   8 -11      138.85      127.22      9.40 o 
   0   8 -11      138.48      129.24      9.45 o 
   1   8 -11      250.36      244.56      8.92 o 
   2   8 -11      327.51      336.86     14.49 o 
   3   8 -11       24.06       28.30      3.74 o 
   4   8 -11       68.38       72.96      6.72 o 
   5   8 -11       61.96       68.17      5.80 o 
   6   8 -11      203.64      197.12      7.39 o 
   7   8 -11       67.44       63.23     12.52 o 
   8   8 -11        0.92       -3.41     10.07 o 
   9   8 -11       19.48       13.86     17.27 o 
  10   8 -11        3.89       -6.67     13.34 o 
  -8   9 -11       10.88       42.60     24.03 o 
  -7   9 -11      165.88      241.83     30.65 o 
  -6   9 -11       53.32       31.66     19.72 o 
  -5   9 -11       47.33       39.77     18.23 o 
  -4   9 -11       37.94       59.44     16.21 o 
  -3   9 -11      288.86      280.01     16.12 o 
  -2   9 -11      148.13      119.45     11.03 o 
  -1   9 -11       62.11       64.28      8.06 o 
   0   9 -11      118.46      127.22      9.88 o 
   1   9 -11      279.31      320.21     18.04 o 
   2   9 -11      109.14       98.44      5.66 o 
   3   9 -11      321.16      364.78     14.20 o 
   4   9 -11      157.66      192.22      7.92 o 
   5   9 -11       59.56       49.41      3.41 o 
   6   9 -11       52.58       38.43     14.39 o 
   7   9 -11       60.71       40.92     15.97 o 
   8   9 -11       65.38       64.62     18.66 o 
   9   9 -11       29.53       31.66     13.82 o 
  10   9 -11       75.93       87.45     17.61 o 
  -7  10 -11       15.87       18.61     15.30 o 
  -6  10 -11       97.73      125.73     20.15 o 
  -5  10 -11        8.96       16.79     19.19 o 
  -4  10 -11       16.79       29.26     12.57 o 
  -3  10 -11        7.31       13.86     10.60 o 
  -2  10 -11       72.45       80.64     14.97 o 
  -1  10 -11       45.84       32.67      9.02 o 
   0  10 -11        6.73       17.70      7.20 o 
   1  10 -11        4.45       12.42      8.20 o 
   2  10 -11      196.69      166.41     14.10 o 
   3  10 -11      155.73      164.16     10.12 o 
   4  10 -11       47.67       63.23      5.23 o 
   5  10 -11       48.33       68.89     16.36 o 
   6  10 -11       93.93       88.70     15.25 o 
   7  10 -11       30.64       65.67     13.86 o 
   8  10 -11       11.89        8.63     12.47 o 
   9  10 -11       19.64       11.51     15.30 o 
  -7  11 -11       76.89       53.20     18.23 o 
  -6  11 -11       21.54       26.96     14.78 o 
  -5  11 -11      196.65      224.46     26.91 o 
  -4  11 -11       30.51       40.34     13.34 o 
  -3  11 -11      271.90      256.36     21.06 o 
  -2  11 -11       78.04       94.12     15.73 o 
  -1  11 -11       83.93      100.64     13.62 o 
   0  11 -11      111.06      108.70     11.90 o 
   1  11 -11        1.57       -5.28      7.24 o 
   2  11 -11      174.38      189.78     13.86 o 
   3  11 -11       34.54       34.97      5.18 o 
   6  11 -11      205.47      208.34     24.03 o 
   7  11 -11       29.81       24.51     13.86 o 
  -6  12 -11       92.81       74.84     17.41 o 
  -5  12 -11      158.96      159.70     24.37 o 
  -4  12 -11      106.60       80.26     18.04 o 
  -3  12 -11      195.04      192.85     21.30 o 
  -2  12 -11       14.18       31.66     12.57 o 
  -1  12 -11       16.80       21.97     11.51 o 
   0  12 -11       26.87       36.03      9.74 o 
   1  12 -11       54.31       45.19      9.11 o 
   2  12 -11      103.62      118.97     11.94 o 
  -5  13 -11       77.96       89.52     18.23 o 
  -4  13 -11       25.72       24.08     12.04 o 
  -3  13 -11       51.07       44.61     15.78 o 
  -2  13 -11      202.76      189.78     18.71 o 
  -1  13 -11       19.37       39.77     11.90 o 
   0  13 -11       13.05       -3.79      8.11 o 
   1  13 -11       56.73       46.10      7.72 o 
  -2  14 -11       44.91       50.99     14.06 o 
  -1  14 -11      115.83      166.99     17.56 o 
   0  14 -11        3.15        3.41      7.24 o 
   7 -12 -10       83.79      105.97     22.98 o 
   8 -12 -10        6.11        3.79      9.55 o 
   9 -12 -10       27.61       20.53     14.92 o 
  10 -12 -10      119.88      106.40     14.44 o 
   5 -11 -10       28.54       47.59     14.49 o 
   6 -11 -10       65.33       56.75     19.14 o 
   7 -11 -10        9.35      -17.85     17.85 o 
   8 -11 -10       46.35       37.90     14.82 o 
   9 -11 -10      148.33      181.43     17.70 o 
  10 -11 -10        3.88       14.34     10.60 o 
  11 -11 -10       48.05       31.18     10.51 o 
   3 -10 -10       30.71       18.61     11.90 o 
   4 -10 -10       10.40       18.23     11.61 o 
   5 -10 -10       81.15       67.45     14.78 o 
   6 -10 -10      122.19      135.28     16.79 o 
   7 -10 -10       11.19       24.08     17.17 o 
   8 -10 -10      131.75       76.37     20.68 o 
   9 -10 -10       99.57       98.87     12.62 o 
  10 -10 -10       44.77       37.90      9.16 o 
  11 -10 -10       46.89       54.16     10.65 o 
  12 -10 -10       49.64       58.43     20.77 o 
   1  -9 -10       30.48       20.15     11.99 o 
   2  -9 -10       41.56       42.31     12.52 o 
   3  -9 -10       43.30       31.18     12.47 o 
   4  -9 -10      254.50      251.47     21.54 o 
   5  -9 -10      489.58      460.72     31.95 o 
   6  -9 -10       16.76        9.11     11.51 o 
   8  -9 -10      137.20       91.19     20.48 o 
   9  -9 -10       11.72        3.41      6.76 o 
  10  -9 -10       35.06       42.31      9.69 o 
  11  -9 -10       77.90       60.78      8.54 o 
  12  -9 -10        7.69       31.66     16.26 o 
  13  -9 -10       34.12       46.39     18.18 o 
  -1  -8 -10       18.13       -2.40     12.04 o 
   0  -8 -10       45.15       36.79     11.94 o 
   1  -8 -10       71.58       63.90     17.17 o 
   2  -8 -10       64.95       38.95     17.22 o 
   3  -8 -10       10.82        1.44     14.44 o 
   4  -8 -10       75.12       28.30     14.01 o 
   5  -8 -10      133.94      101.51     15.02 o 
   6  -8 -10      142.30      154.23     16.89 o 
   7  -8 -10      138.69      165.31     18.57 o 
   8  -8 -10       13.12       21.97     10.46 o 
   9  -8 -10      109.75       76.37     16.45 o 
  10  -8 -10        9.55       12.90      7.24 o 
  11  -8 -10       21.80       14.87      7.58 o 
  12  -8 -10        6.72      -18.80     18.80 o 
  13  -8 -10        7.99       24.08     22.55 o 
  14  -8 -10       16.81      -15.30     15.30 o 
  -2  -7 -10      143.32      119.93     17.75 o 
  -1  -7 -10       14.33       32.67     16.26 o 
   0  -7 -10      246.70      275.65     23.27 o 
   1  -7 -10      171.47      157.49     17.61 o 
   2  -7 -10      216.84      210.88     19.09 o 
   3  -7 -10       64.13       47.59     10.55 o 
   4  -7 -10      109.62      112.83     13.96 o 
   5  -7 -10      695.76      664.55     37.27 o 
   6  -7 -10      301.97      261.25     21.25 o 
   7  -7 -10      219.28      225.75     22.35 o 
   8  -7 -10      147.28      208.96     23.41 o 
   9  -7 -10       85.95       95.85     17.99 o 
  10  -7 -10      266.42      275.65     14.54 o 
  11  -7 -10      113.96       91.63      9.21 o 
  12  -7 -10       90.10       55.12     15.30 o 
  13  -7 -10       22.34       -2.40     13.00 o 
  14  -7 -10       16.40        2.83     22.40 o 
  -3  -6 -10      302.26      311.62     29.41 o 
  -2  -6 -10      622.27      663.45     40.63 o 
  -1  -6 -10       80.93       71.86     18.18 o 
   0  -6 -10      451.03      456.02     29.02 o 
   1  -6 -10      198.47      186.80     19.14 o 
   2  -6 -10       39.24       25.38     10.60 o 
   3  -6 -10      210.86      211.51     21.01 o 
   4  -6 -10      212.95      208.96     19.00 o 
   5  -6 -10      264.38      214.05     17.94 o 
   6  -6 -10       27.69       17.32     10.55 o 
   7  -6 -10       55.27       51.28     12.86 o 
   8  -6 -10      233.31      255.64     21.01 o 
   9  -6 -10       17.99       19.19      2.88 o 
  10  -6 -10       47.24       40.34      4.75 o 
  11  -6 -10        6.90        9.11      4.37 o 
  12  -6 -10      127.68      100.16     21.49 o 
  13  -6 -10       81.61      115.18     19.76 o 
  14  -6 -10      151.22      121.85     22.74 o 
  -4  -5 -10       19.13       17.32     17.85 o 
  -3  -5 -10        0.84       12.42     16.84 o 
  -2  -5 -10       58.18       41.74     16.69 o 
  -1  -5 -10      351.42      337.67     25.76 o 
   0  -5 -10      290.57      309.32     23.89 o 
   1  -5 -10      389.10      368.13     26.05 o 
   2  -5 -10      272.88      298.62      9.83 o 
   3  -5 -10      878.94      928.20     37.37 o 
   4  -5 -10      327.87      297.86     16.65 o 
   5  -5 -10      873.06      959.15     36.65 o 
   6  -5 -10      277.74      282.22     14.73 o 
   7  -5 -10       75.43       73.73     10.17 o 
   8  -5 -10       52.25       24.51      7.58 o 
   9  -5 -10        8.74        1.44      1.97 o 
  10  -5 -10       10.33        8.63      3.84 o 
  11  -5 -10      333.67      334.46     13.62 o 
  12  -5 -10      147.40      133.22     19.72 o 
  13  -5 -10       36.46       67.45     20.53 o 
  14  -5 -10       51.13       46.39     17.32 o 
  15  -5 -10       18.26       -2.40     12.52 o 
  -5  -4 -10       95.75       71.48     16.65 o 
  -4  -4 -10       19.00        1.92     11.94 o 
  -3  -4 -10       48.14       40.34     17.27 o 
  -2  -4 -10       21.40        5.80     13.91 o 
  -1  -4 -10      457.55      525.87     34.16 o 
   0  -4 -10      341.57      297.14     21.88 o 
   1  -4 -10      742.15      816.96     45.09 o 
   2  -4 -10       28.88       18.23      6.72 o 
   3  -4 -10      297.39      300.93      9.88 o 
   4  -4 -10      250.00      237.75     11.47 o 
   5  -4 -10      119.78      123.81      9.26 o 
   6  -4 -10     1320.50     1347.52     36.99 o 
   7  -4 -10       25.21       28.30      5.85 o 
   8  -4 -10      841.32      857.54     26.96 o 
   9  -4 -10     1953.15     2121.59     62.56 o 
  10  -4 -10       60.83       57.09      3.98 o 
  11  -4 -10       98.59       96.71     15.93 o 
  12  -4 -10       41.35       38.95     12.86 o 
  13  -4 -10        4.78        0.96     12.57 o 
  14  -4 -10       33.33       34.97     10.60 o 
  15  -4 -10       81.66       78.67     15.93 o 
  -6  -3 -10       29.77        8.63     14.39 o 
  -5  -3 -10        4.69       17.70     12.90 o 
  -4  -3 -10      222.62      208.96     22.79 o 
  -3  -3 -10      512.74      490.32     24.23 o 
  -2  -3 -10      412.52      417.59     28.64 o 
  -1  -3 -10       54.61       64.28     11.94 o 
   0  -3 -10       19.94       26.96     13.86 o 
   1  -3 -10      117.88      118.01      8.11 o 
   2  -3 -10      125.64      145.11      8.44 o 
   3  -3 -10       60.95       65.34      4.27 o 
   4  -3 -10      357.17      336.86     10.46 o 
   5  -3 -10       17.47       27.39      4.80 o 
   6  -3 -10     1139.97     1251.20     34.11 o 
   7  -3 -10      518.43      545.15     18.42 o 
   8  -3 -10      332.05      327.31     12.66 o 
   9  -3 -10      115.82      126.26      4.94 o 
  10  -3 -10      314.44      311.62     17.03 o 
  11  -3 -10        4.52       17.70     10.12 o 
  12  -3 -10      209.61      218.56     20.05 o 
  13  -3 -10        0.91        1.92     12.47 o 
  14  -3 -10       18.25       25.38     10.17 o 
  15  -3 -10       24.92       14.34     11.94 o 
  -7  -2 -10       50.46       34.44     17.75 o 
  -6  -2 -10        8.57        3.79     12.90 o 
  -5  -2 -10       79.75      100.64     20.20 o 
  -4  -2 -10      193.89      196.49     14.10 o 
  -3  -2 -10      299.26      286.63     17.08 o 
  -2  -2 -10      354.00      354.80     25.57 o 
  -1  -2 -10      146.09      170.40     15.45 o 
   0  -2 -10      236.47      220.53     11.71 o 
   1  -2 -10      216.95      221.82     10.46 o 
   2  -2 -10      210.62      221.82      9.79 o 
   3  -2 -10     1611.83     1576.83     31.33 o 
   4  -2 -10      452.29      435.68     12.81 o 
   5  -2 -10      101.55      105.54      5.42 o 
   6  -2 -10      146.38      132.74      6.57 o 
   7  -2 -10       87.18       85.44      5.28 o 
   8  -2 -10      115.87      120.89      6.28 o 
   9  -2 -10      302.34      300.93      7.58 o 
  10  -2 -10      748.10      645.51     27.82 o 
  11  -2 -10       38.16       29.26      8.06 o 
  12  -2 -10       19.50       29.26      9.50 o 
  13  -2 -10        9.06       -3.79     11.47 o 
  14  -2 -10       21.90       26.48     11.03 o 
  15  -2 -10       41.94       25.81     13.34 o 
  -8  -1 -10       31.36       28.30     18.66 o 
  -7  -1 -10       26.31        6.67     21.49 o 
  -6  -1 -10       46.49       37.90     14.30 o 
  -5  -1 -10       79.23       74.84     10.60 o 
  -4  -1 -10       18.82       21.16      6.24 o 
  -3  -1 -10       91.21       83.42      9.21 o 
  -2  -1 -10      133.30      118.97     13.38 o 
  -1  -1 -10      150.28      127.75     10.41 o 
   0  -1 -10      568.75      556.42     18.61 o 
   1  -1 -10     1006.27      960.49     27.15 o 
   2  -1 -10      562.50      592.11     18.13 o 
   3  -1 -10      543.90      597.49     18.18 o 
   4  -1 -10     1285.14     1358.80     29.07 o 
   5  -1 -10     2098.73     2115.55     42.31 o 
   6  -1 -10      200.86      210.21      7.63 o 
   7  -1 -10      542.37      546.16     15.35 o 
   8  -1 -10        7.65        3.79      1.87 o 
   9  -1 -10      751.47      784.72     22.07 o 
  10  -1 -10       80.44       77.14      6.52 o 
  11  -1 -10      112.92      122.33      9.69 o 
  12  -1 -10       20.11       21.54      7.72 o 
  13  -1 -10      464.07      488.40     24.23 o 
  14  -1 -10        2.17       -2.83     12.42 o 
  15  -1 -10        7.30       12.90     19.19 o 
  -8   0 -10        3.57      -16.26     16.26 o 
  -7   0 -10       75.11       67.45     18.71 o 
  -6   0 -10       85.97       67.11     15.45 o 
  -5   0 -10      179.23      121.37     12.09 o 
  -4   0 -10      432.56      442.11     17.51 o 
  -3   0 -10      285.61      254.25     14.68 o 
  -2   0 -10     1430.12     1475.85     72.34 o 
  -1   0 -10      358.53      322.56     14.15 o 
   0   0 -10       52.19       80.64      6.67 o 
   1   0 -10       71.53       78.29      6.19 o 
   2   0 -10      253.21      274.16     10.89 o 
   3   0 -10      166.69      166.99      7.92 o 
   4   0 -10      718.20      751.96     16.84 o 
   5   0 -10      179.76      164.16      6.72 o 
   6   0 -10       44.53       52.86      3.84 o 
   7   0 -10       21.46       18.23      2.83 o 
   8   0 -10      645.91      691.94     14.97 o 
   9   0 -10      268.96      310.09     10.79 o 
  10   0 -10      332.57      358.92     14.10 o 
  11   0 -10      144.65      164.73      8.44 o 
  12   0 -10      203.22      182.05     14.20 o 
  13   0 -10        3.93       10.07     10.03 o 
  14   0 -10        3.65       15.35      9.59 o 
  -8   1 -10       17.92       25.81     22.02 o 
  -7   1 -10       28.97       -0.96     21.25 o 
  -6   1 -10       39.41       37.90     14.30 o 
  -5   1 -10       66.64       57.09      7.29 o 
  -4   1 -10      190.84      212.80     11.51 o 
  -3   1 -10      114.45      108.70      7.77 o 
  -2   1 -10      905.62      892.51     35.36 o 
  -1   1 -10      262.95      276.36     11.66 o 
   0   1 -10      134.83      139.89      8.30 o 
   1   1 -10      207.48      212.13      8.92 o 
   2   1 -10       97.67      119.93      6.72 o 
   3   1 -10     1417.68     1459.06     33.48 o 
   4   1 -10       12.34       16.26      3.89 o 
   5   1 -10       27.74       26.96      3.41 o 
   6   1 -10      442.08      450.45     11.18 o 
   7   1 -10     1272.42     1290.25     31.47 o 
   8   1 -10       96.87       89.52      3.74 o 
   9   1 -10      183.98      154.76      6.52 o 
  10   1 -10      142.19      156.39      7.68 o 
  11   1 -10      365.63      394.61     13.91 o 
  12   1 -10       61.38       76.75      7.68 o 
  13   1 -10       56.95       47.59      8.78 o 
  14   1 -10       26.98       29.74      9.07 o 
  -9   2 -10        4.36       17.32     18.23 o 
  -8   2 -10       38.30       29.26     17.75 o 
  -7   2 -10      446.17      491.28     40.78 o 
  -6   2 -10       48.04       17.32     12.57 o 
  -5   2 -10      131.83      135.28      9.16 o 
  -4   2 -10      187.03      181.43      8.87 o 
  -3   2 -10       16.81       14.87      4.41 o 
  -2   2 -10      247.83      227.05     13.19 o 
  -1   2 -10        5.20        0.48      4.85 o 
   0   2 -10       85.79       92.44      7.15 o 
   1   2 -10      160.11      174.42      7.53 o 
   2   2 -10       67.47       62.51      5.90 o 
   3   2 -10      572.85      622.34     16.41 o 
   4   2 -10      803.92      838.40     20.29 o 
   5   2 -10      131.71      135.76      6.14 o 
   6   2 -10      269.71      324.14      7.87 o 
   7   2 -10      760.26      687.34     14.92 o 
   8   2 -10      275.04      241.83      8.16 o 
   9   2 -10      856.59      896.45     22.31 o 
  10   2 -10      111.01       96.28      6.00 o 
  11   2 -10       15.02       11.99      7.15 o 
  12   2 -10       34.86       53.20      8.63 o 
  13   2 -10      114.82       91.19      9.64 o 
  14   2 -10       41.64       20.15      8.63 o 
  -9   3 -10       18.12       41.74     26.05 o 
  -8   3 -10       75.61       72.58     18.66 o 
  -7   3 -10       66.39      101.08     17.61 o 
  -6   3 -10       38.50       39.77     14.39 o 
  -5   3 -10      172.36      166.99     18.13 o 
  -4   3 -10      237.54      275.65     10.89 o 
  -3   3 -10     1172.69     1188.50     30.22 o 
  -2   3 -10      509.92      462.59     20.72 o 
  -1   3 -10      140.03      146.17      9.02 o 
   0   3 -10        0.82       10.07      4.85 o 
   1   3 -10      995.04     1003.04     24.99 o 
   2   3 -10       53.97       52.86      5.42 o 
   3   3 -10      413.10      411.36     12.42 o 
   4   3 -10      424.94      474.92     12.42 o 
   5   3 -10      154.43      165.84      6.19 o 
   6   3 -10     1227.71     1257.43     24.85 o 
   7   3 -10      470.74      510.90     11.90 o 
   8   3 -10       51.16       60.78      4.80 o 
   9   3 -10       10.15       10.07      3.36 o 
  10   3 -10       31.75       15.88      4.89 o 
  11   3 -10      260.68      297.14     13.58 o 
  12   3 -10       20.55       17.32      5.85 o 
  13   3 -10      389.81      436.59     21.06 o 
  -9   4 -10       11.07       -7.15     16.26 o 
  -8   4 -10       64.47       61.84     23.07 o 
  -7   4 -10       64.04      103.71     18.28 o 
  -6   4 -10      164.28      154.76     21.25 o 
  -5   4 -10      148.75      137.29     17.46 o 
  -4   4 -10      137.50      108.70     15.54 o 
  -3   4 -10      779.53      837.11     34.20 o 
  -2   4 -10     1003.97      998.87     27.68 o 
  -1   4 -10      882.88      904.31     21.06 o 
   0   4 -10      870.02      858.79     19.24 o 
   1   4 -10      218.62      202.68      6.86 o 
   2   4 -10      509.22      540.02     13.24 o 
   3   4 -10       28.84       26.96      3.89 o 
   4   4 -10      127.85      141.95      5.76 o 
   5   4 -10      612.20      649.97     14.54 o 
   6   4 -10      317.21      364.78     10.03 o 
   7   4 -10      344.80      295.60      9.79 o 
   8   4 -10       23.97       38.43      7.34 o 
   9   4 -10        6.16        5.28      3.31 o 
  10   4 -10      219.78      227.05     11.23 o 
  11   4 -10       14.13       23.03      9.02 o 
  12   4 -10       52.74       47.92      8.20 o 
  13   4 -10        4.70       -5.28      6.76 o 
  -9   5 -10       29.85       -5.80     16.89 o 
  -8   5 -10        6.70      -19.67     19.67 o 
  -7   5 -10       47.20       68.17     16.65 o 
  -6   5 -10        0.26        8.63     11.47 o 
  -5   5 -10      185.34      141.95     20.87 o 
  -4   5 -10       26.01       37.32     10.99 o 
  -3   5 -10      355.27      364.78     19.24 o 
  -2   5 -10     1368.09     1450.71     46.72 o 
  -1   5 -10      216.62      183.83      6.52 o 
   0   5 -10      120.30      106.88      5.42 o 
   1   5 -10       67.94       48.50      4.27 o 
   2   5 -10      470.26      475.88     12.42 o 
   3   5 -10      141.92      142.48      5.76 o 
   4   5 -10      641.33      691.94     14.97 o 
   5   5 -10      847.03      906.95     19.76 o 
   6   5 -10      440.16      401.62     11.42 o 
   7   5 -10      984.99     1016.95     25.14 o 
   8   5 -10      152.71      123.29      6.33 o 
   9   5 -10       62.69       87.45      5.32 o 
  10   5 -10       14.20       18.23      4.85 o 
  11   5 -10       56.05       68.55      7.63 o 
  12   5 -10       69.46       80.64      8.25 o 
  13   5 -10       71.71       75.60     11.03 o 
  -9   6 -10       96.61      130.72     23.03 o 
  -8   6 -10      155.80      118.97     26.29 o 
  -7   6 -10       37.89       27.39     13.53 o 
  -6   6 -10       66.48       64.28     18.28 o 
  -5   6 -10       92.35       73.73     15.40 o 
  -4   6 -10       52.55       34.44      9.02 o 
  -3   6 -10      557.71      633.32     26.48 o 
  -2   6 -10     1356.98     1407.68     46.00 o 
  -1   6 -10      801.87      846.03     30.56 o 
   0   6 -10      409.71      400.76     11.42 o 
   1   6 -10      296.07      297.86      8.30 o 
   2   6 -10      226.82      237.08      7.44 o 
   3   6 -10     1203.85     1145.08     22.26 o 
   4   6 -10      276.26      300.16      9.11 o 
   5   6 -10      256.44      237.08      7.44 o 
   6   6 -10      614.09      651.07     16.79 o 
   7   6 -10      280.48      261.25     11.32 o 
   8   6 -10       24.49       11.99      3.36 o 
   9   6 -10      277.37      286.63     12.62 o 
  10   6 -10       34.38       51.91      5.66 o 
  11   6 -10       30.82       30.22      5.76 o 
  12   6 -10       68.22       62.51     12.14 o 
  -9   7 -10        0.58        0.96     16.41 o 
  -8   7 -10       23.79       42.60     22.59 o 
  -7   7 -10       19.79       42.60     14.87 o 
  -6   7 -10       42.92       54.16     13.53 o 
  -5   7 -10       77.71       66.01     16.74 o 
  -4   7 -10      263.34      248.69     15.88 o 
  -3   7 -10      169.58      159.17     11.61 o 
  -2   7 -10     1261.71     1337.88     44.85 o 
  -1   7 -10       57.06       65.67      7.82 o 
   0   7 -10      541.47      578.35     17.89 o 
   1   7 -10      648.04      681.63     17.17 o 
   2   7 -10      615.58      587.84     14.87 o 
   3   7 -10       32.67       45.53      4.41 o 
   4   7 -10      226.12      208.96      8.25 o 
   5   7 -10      232.33      268.40      9.31 o 
   6   7 -10      138.54      111.01      5.52 o 
   7   7 -10      225.04      262.69      7.82 o 
   8   7 -10       48.75       51.91      3.45 o 
   9   7 -10       48.53       36.03      3.41 o 
  10   7 -10       88.39       82.22     13.53 o 
  11   7 -10       45.57       17.32     10.55 o 
  -9   8 -10       38.77       26.48     17.37 o 
  -8   8 -10      101.05      121.37     20.77 o 
  -7   8 -10       21.75       35.50     20.63 o 
  -6   8 -10      184.62      225.75     25.66 o 
  -5   8 -10      131.10      158.07     20.39 o 
  -4   8 -10      180.16      147.22     12.76 o 
  -3   8 -10       40.71       61.50      9.26 o 
  -2   8 -10      163.80      134.22     10.65 o 
  -1   8 -10      122.29      113.31      7.92 o 
   0   8 -10      121.14      118.49      8.11 o 
   1   8 -10      171.98      179.08      7.63 o 
   2   8 -10       70.85       68.55      4.70 o 
   3   8 -10      388.92      425.70     12.66 o 
   4   8 -10       35.09       37.32      4.27 o 
   5   8 -10       12.96       14.34      2.30 o 
   6   8 -10      200.29      264.13     21.35 o 
   7   8 -10       61.53       67.45     15.49 o 
   8   8 -10       22.79       20.15     12.38 o 
   9   8 -10       50.40       57.09     16.21 o 
  10   8 -10       44.25       47.59     16.93 o 
  11   8 -10       37.54       -6.67     10.99 o 
  -8   9 -10       55.06       72.58     19.04 o 
  -7   9 -10       28.55      -12.90     14.30 o 
  -6   9 -10      215.50      221.15     24.08 o 
  -5   9 -10      226.73      259.86     21.88 o 
  -4   9 -10      193.69      202.68     14.34 o 
  -3   9 -10      398.57      392.89     17.37 o 
  -2   9 -10      360.61      357.29     17.37 o 
  -1   9 -10      260.40      278.52     13.91 o 
   0   9 -10        8.92       10.07      4.32 o 
   1   9 -10      291.70      317.86     13.29 o 
   2   9 -10      135.85      145.11      6.86 o 
   3   9 -10      122.78       97.57      5.61 o 
   4   9 -10       27.85       20.15      2.35 o 
   5   9 -10       25.66        5.80     11.61 o 
   6   9 -10       50.01       47.59     11.47 o 
   7   9 -10      168.98      124.77     17.61 o 
   8   9 -10       44.78       57.42     13.96 o 
   9   9 -10      205.78      268.40     29.41 o 
  10   9 -10      155.09      159.17     24.85 o 
  -8  10 -10       71.26       50.37     24.85 o 
  -7  10 -10        2.68        6.67     13.91 o 
  -6  10 -10       35.54       29.26     13.05 o 
  -5  10 -10       15.25      -15.35     15.35 o 
  -4  10 -10      102.73      117.05     15.64 o 
  -3  10 -10       48.48       70.37      8.11 o 
  -2  10 -10      242.72      229.06     13.24 o 
  -1  10 -10       85.59       71.48      7.05 o 
   0  10 -10      170.48      165.84      9.59 o 
   1  10 -10      106.54      102.37      7.10 o 
   2  10 -10       16.26       15.35      3.79 o 
   3  10 -10      315.76      272.00     10.84 o 
   4  10 -10       30.54       33.68      9.64 o 
   5  10 -10       13.39       10.51      9.50 o 
   6  10 -10      195.31      207.05     22.69 o 
   7  10 -10       72.26       79.06     17.94 o 
   8  10 -10        6.64        9.55     17.70 o 
   9  10 -10       65.45       55.79     22.59 o 
  -8  11 -10      147.21      127.22     24.71 o 
  -7  11 -10       35.17       37.32     20.63 o 
  -6  11 -10      151.87      150.44     20.44 o 
  -5  11 -10       68.25       88.27     19.33 o 
  -4  11 -10       44.78       66.73     12.90 o 
  -3  11 -10       44.09       47.01     11.42 o 
  -2  11 -10       13.62       11.08      7.72 o 
  -1  11 -10      353.70      400.76     23.70 o 
   0  11 -10      860.30      934.87     38.86 o 
   1  11 -10       99.98      105.06      9.88 o 
   2  11 -10       12.91        5.80      4.32 o 
  -7  12 -10       62.20       88.70     23.12 o 
  -6  12 -10       21.61       19.19     14.78 o 
  -5  12 -10      189.57      141.95     18.28 o 
  -4  12 -10      153.43      154.23     19.04 o 
  -3  12 -10      202.50      191.02     18.18 o 
  -2  12 -10      205.05      245.95     19.24 o 
  -1  12 -10       33.55       42.31     11.13 o 
   0  12 -10      251.35      229.74     17.94 o 
   1  12 -10      138.37      137.82     10.79 o 
  -6  13 -10       94.35       89.52     18.23 o 
  -5  13 -10       24.00       37.90     12.95 o 
  -4  13 -10       62.55       41.16     14.92 o 
  -3  13 -10       24.39       26.48     10.60 o 
  -2  13 -10       25.75       24.51      9.11 o 
  -1  13 -10       21.43        9.11      9.64 o 
   0  13 -10      194.95      218.56     16.21 o 
   1  13 -10       91.72       71.48      8.54 o 
  -4  14 -10       14.96        1.92     14.34 o 
  -3  14 -10      118.60      106.88     17.22 o 
  -2  14 -10       82.21       69.99     12.47 o 
  -1  14 -10       49.55       31.18     10.03 o 
   7 -13  -9       21.70       21.16     20.15 o 
   8 -13  -9       38.08       50.99     20.63 o 
   9 -13  -9       41.37       33.96     18.61 o 
   6 -12  -9      135.98      111.92     18.09 o 
   7 -12  -9       20.79       -5.28     19.24 o 
   8 -12  -9        7.86        6.24     12.90 o 
   9 -12  -9       51.78       18.61     10.60 o 
  10 -12  -9       18.26       23.41     11.90 o 
  11 -12  -9       31.22       37.32     11.51 o 
   4 -11  -9       41.60       49.75     15.73 o 
   5 -11  -9       13.72       12.42     12.52 o 
   6 -11  -9       56.20       51.28     12.86 o 
   7 -11  -9       20.56       17.70     17.70 o 
   8 -11  -9      126.84      139.89     15.54 o 
   9 -11  -9       68.00       73.73     11.66 o 
  10 -11  -9       25.69       16.79      8.63 o 
  11 -11  -9       77.44       47.92     10.94 o 
  12 -11  -9       39.68       36.55     17.22 o 
   2 -10  -9      134.70      184.40     21.40 o 
   3 -10  -9       18.88       13.38     11.51 o 
   4 -10  -9       89.58      102.85     15.54 o 
   5 -10  -9      182.64      168.67     18.76 o 
   6 -10  -9       31.40       28.78     12.95 o 
   7 -10  -9        4.13        0.96     14.97 o 
   8 -10  -9       60.91       65.34     18.76 o 
   9 -10  -9      101.61      117.53     12.81 o 
  10 -10  -9       12.64       16.79      8.06 o 
  11 -10  -9       22.32       14.34      7.63 o 
  12 -10  -9       45.63       17.70     17.32 o 
  13 -10  -9        4.85       29.74     17.22 o 
   0  -9  -9        9.36       18.61     11.90 o 
   1  -9  -9      131.31      143.00     16.74 o 
   2  -9  -9      195.11      169.82     21.11 o 
   3  -9  -9       10.68       21.16     13.48 o 
   4  -9  -9       72.18       71.86     13.72 o 
   5  -9  -9      148.90      136.82     18.42 o 
   6  -9  -9       80.15      104.63     15.25 o 
   7  -9  -9      173.26      172.70     21.30 o 
   8  -9  -9       72.58       47.59     16.93 o 
   9  -9  -9       23.19       16.26      6.72 o 
  10  -9  -9      125.30      117.05     11.37 o 
  11  -9  -9       46.87       57.42      8.97 o 
  12  -9  -9       57.64       50.37     17.41 o 
  13  -9  -9       41.29       36.03     18.13 o 
  14  -9  -9       26.26        4.80     17.27 o 
  -1  -8  -9       33.08       42.31     11.94 o 
   1  -8  -9      350.91      363.10     25.86 o 
   2  -8  -9      230.51      208.96     18.37 o 
   3  -8  -9       88.37      112.40     15.30 o 
   4  -8  -9       35.85       36.03     12.90 o 
   5  -8  -9      165.70      130.20     15.49 o 
   6  -8  -9      163.26      138.35     15.97 o 
   7  -8  -9      232.54      243.89     21.20 o 
   8  -8  -9       26.82       14.87      4.75 o 
   9  -8  -9       72.07       81.02      6.33 o 
  10  -8  -9      111.73      106.40      9.50 o 
  11  -8  -9      102.22      122.33     10.17 o 
  12  -8  -9       61.22       60.11     21.73 o 
  13  -8  -9       31.87       43.17     21.59 o 
  14  -8  -9      119.17      161.38     26.14 o 
  -2  -7  -9      379.10      403.39     30.80 o 
  -1  -7  -9      378.62      344.15     26.00 o 
   0  -7  -9        4.05        7.63      9.55 o 
   1  -7  -9       18.75       17.32      3.84 o 
   2  -7  -9      117.41       84.62     15.30 o 
   3  -7  -9      283.03      259.86     21.20 o 
   4  -7  -9       71.50       60.11     11.90 o 
   5  -7  -9      859.49      918.90     46.48 o 
   6  -7  -9      167.62      170.97     17.75 o 
   7  -7  -9      245.59      286.63     20.00 o 
   8  -7  -9       46.52       47.92      5.13 o 
   9  -7  -9       50.59       34.44      4.37 o 
  10  -7  -9       11.30        6.24      5.80 o 
  11  -7  -9        5.23       -0.96      5.32 o 
  12  -7  -9       40.93       24.95     13.34 o 
  13  -7  -9      187.25      205.80     26.38 o 
  14  -7  -9       58.07       50.37     24.56 o 
  -4  -6  -9      101.25       50.99     15.30 o 
  -3  -6  -9      207.65      184.98     17.89 o 
  -2  -6  -9      186.42      176.15     18.04 o 
  -1  -6  -9       12.69        9.11     13.91 o 
   0  -6  -9      353.50      323.33     22.83 o 
   1  -6  -9      204.49      194.05      8.54 o 
   2  -6  -9      801.64      905.66     46.15 o 
   3  -6  -9      222.38      227.72     16.50 o 
   4  -6  -9      831.08      994.74     49.75 o 
   6  -6  -9      786.78      865.22     43.80 o 
   7  -6  -9      208.46      219.23     20.77 o 
   8  -6  -9      143.87      152.60      8.11 o 
   9  -6  -9      208.47      182.05     10.65 o 
  10  -6  -9       38.32       36.79      6.09 o 
  11  -6  -9       84.50       55.12      6.19 o 
  12  -6  -9        4.83        2.40     18.33 o 
  13  -6  -9       35.59       34.44     14.39 o 
  14  -6  -9       62.50       85.44     19.86 o 
  15  -6  -9        9.91       24.95     12.90 o 
  -5  -5  -9       45.52       51.28     14.73 o 
  -4  -5  -9        4.83       14.34     12.47 o 
  -3  -5  -9       38.30       34.97     10.60 o 
  -2  -5  -9      441.22      403.39     29.02 o 
  -1  -5  -9        3.19       11.51     12.04 o 
   0  -5  -9      998.02     1121.48     54.26 o 
   1  -5  -9      582.87      667.96     33.96 o 
   2  -5  -9      513.57      585.73     29.69 o 
   3  -5  -9     1783.21     1878.76     56.94 o 
   4  -5  -9     1503.45     1523.34     47.88 o 
   5  -5  -9     1041.43     1008.60     34.78 o 
   6  -5  -9      634.87      625.65     26.29 o 
   7  -5  -9      400.70      406.03     19.43 o 
   8  -5  -9      265.65      269.84     10.79 o 
   9  -5  -9      384.30      374.03     11.85 o 
  10  -5  -9      215.09      216.64      8.40 o 
  11  -5  -9        1.38        3.79     10.51 o 
  12  -5  -9      170.59      212.80     24.27 o 
  13  -5  -9       30.67       48.50     20.15 o 
  14  -5  -9       12.93        0.00      4.80 o 
  15  -5  -9       68.93       74.45     14.34 o 
  -6  -4  -9       23.40       55.12     20.15 o 
  -5  -4  -9      317.91      294.88     26.34 o 
  -4  -4  -9      380.69      451.37     33.48 o 
  -3  -4  -9      100.97      102.37     13.72 o 
  -2  -4  -9       54.28       46.39     10.46 o 
  -1  -4  -9      849.36     1021.17     48.98 o 
   0  -4  -9     1129.07     1182.45     52.72 o 
   1  -4  -9      795.33      803.24     26.05 o 
   2  -4  -9      130.22      115.66      7.05 o 
   3  -4  -9       14.60       20.53      6.76 o 
   4  -4  -9      129.71      132.74      8.06 o 
   5  -4  -9      458.40      422.97     13.53 o 
   6  -4  -9      189.43      219.85      9.74 o 
   7  -4  -9       97.39       81.02      6.33 o 
   8  -4  -9       99.08       92.01      6.72 o 
   9  -4  -9       78.44       90.38      4.17 o 
  10  -4  -9      420.43      448.58     11.13 o 
  11  -4  -9      110.90      114.70     17.37 o 
  12  -4  -9       19.00       33.20     13.38 o 
  13  -4  -9       47.54       59.10     14.49 o 
  14  -4  -9      100.84       98.44     13.91 o 
  15  -4  -9       71.52       64.62     13.38 o 
  -7  -3  -9       13.15        2.83     13.82 o 
  -6  -3  -9        1.33      -11.42     11.42 o 
  -5  -3  -9       49.81       43.17     13.53 o 
  -4  -3  -9      125.88      100.64     10.99 o 
  -3  -3  -9      231.64      215.34     14.15 o 
  -2  -3  -9      267.42      274.88     21.78 o 
  -1  -3  -9      132.16       94.12     12.33 o 
   0  -3  -9     2115.92     2263.11     54.16 o 
   1  -3  -9       34.99       27.87      5.32 o 
   2  -3  -9       59.75       55.79      3.93 o 
   3  -3  -9     1010.05     1052.21     28.40 o 
   4  -3  -9       40.68       29.26      6.14 o 
   5  -3  -9       55.60       68.17      5.80 o 
   6  -3  -9     1078.94     1121.48     29.36 o 
   7  -3  -9       20.39       37.90      4.32 o 
   8  -3  -9       85.34       80.64      5.90 o 
   9  -3  -9      358.52      377.44      9.35 o 
  10  -3  -9       14.30       14.34      9.64 o 
  11  -3  -9      116.53      126.74     12.81 o 
  12  -3  -9       42.53       54.78     13.96 o 
  13  -3  -9      220.27      266.96     18.61 o 
  14  -3  -9      103.96      111.44     14.78 o 
  15  -3  -9       15.78        5.80     10.55 o 
  -8  -2  -9       25.44       30.70     15.30 o 
  -7  -2  -9       41.64       10.51     19.57 o 
  -6  -2  -9       53.37       49.41     15.40 o 
  -5  -2  -9       13.63       11.51      9.07 o 
  -4  -2  -9      174.34      144.59     12.14 o 
  -3  -2  -9      295.97      342.52     17.03 o 
  -2  -2  -9       20.31       14.87      9.64 o 
  -1  -2  -9      407.61      426.56     16.26 o 
   0  -2  -9      209.04      188.00      9.02 o 
   1  -2  -9     1728.77     1831.61     43.13 o 
   2  -2  -9      500.28      517.85     14.97 o 
   3  -2  -9       40.55       35.50      4.41 o 
   4  -2  -9     2952.52     2905.40     54.30 o 
   5  -2  -9      341.89      309.32      8.49 o 
   6  -2  -9      145.98      167.56      7.92 o 
   7  -2  -9      898.47      925.52     25.33 o 
   8  -2  -9     1051.45     1095.24     28.97 o 
   9  -2  -9     1542.26     1501.22     50.90 o 
  10  -2  -9      123.29      115.66     10.36 o 
  11  -2  -9       28.46       36.55      9.02 o 
  12  -2  -9       63.90       64.28     10.89 o 
  13  -2  -9        2.52        2.40      9.11 o 
  14  -2  -9        2.13        6.67     10.51 o 
  15  -2  -9       45.83       37.32     12.57 o 
  -8  -1  -9        1.05      -14.34     14.78 o 
  -7  -1  -9       23.23       -3.41     18.76 o 
  -6  -1  -9       92.88       96.71      9.50 o 
  -5  -1  -9       76.66       63.90      8.78 o 
  -4  -1  -9       95.29       88.27      8.25 o 
  -3  -1  -9       88.81      102.37      9.31 o 
  -2  -1  -9      101.55       94.98      7.68 o 
  -1  -1  -9      567.01      546.16     18.42 o 
   0  -1  -9      102.66      118.01      6.67 o 
   1  -1  -9      298.34      282.22     11.03 o 
   2  -1  -9     1001.94     1000.26     24.95 o 
   3  -1  -9        5.20        0.96      2.40 o 
   4  -1  -9       49.54       60.11      3.74 o 
   5  -1  -9      882.60      928.20     20.00 o 
   6  -1  -9      317.55      291.86      8.97 o 
   7  -1  -9      899.08      889.87     16.98 o 
   8  -1  -9      120.56      137.29      4.13 o 
   9  -1  -9      210.79      186.18     13.14 o 
  10  -1  -9      617.76      645.51     23.36 o 
  11  -1  -9       91.18      107.79      8.20 o 
  12  -1  -9       76.60       48.50      7.34 o 
  13  -1  -9      124.87      118.97     12.90 o 
  14  -1  -9        3.75       -3.41     12.47 o 
  15  -1  -9       67.20       47.01     15.30 o 
  -9   0  -9       25.08       57.42     24.90 o 
  -8   0  -9       19.87       44.04     16.84 o 
  -7   0  -9       15.23       36.79     13.82 o 
  -6   0  -9        3.76        7.15      5.28 o 
  -5   0  -9       20.69       30.70      6.81 o 
  -4   0  -9      381.34      390.30     14.73 o 
  -3   0  -9      308.59      307.02     14.58 o 
  -2   0  -9       43.25       46.39      6.57 o 
  -1   0  -9      250.26      264.13     11.37 o 
   0   0  -9     1041.66     1115.63     29.26 o 
   1   0  -9      334.71      349.86     12.28 o 
   2   0  -9     3173.63     3070.62     63.13 o 
   3   0  -9      245.68      231.03      8.63 o 
   4   0  -9        1.43        0.96      2.40 o 
   5   0  -9     1113.63     1047.94     22.69 o 
   6   0  -9     1074.86     1075.04     22.98 o 
   7   0  -9      397.91      331.29      7.96 o 
   8   0  -9      300.92      283.70      8.87 o 
   9   0  -9       23.79       46.10      4.75 o 
  10   0  -9      504.30      532.92     19.24 o 
  11   0  -9       12.96       20.15      7.29 o 
  12   0  -9      157.73      183.83     14.25 o 
  13   0  -9       11.98        1.44      8.20 o 
  14   0  -9       56.52       63.23     11.85 o 
  -9   1  -9       36.31       33.68     18.33 o 
  -8   1  -9       52.89       77.52     17.37 o 
  -7   1  -9       26.32       41.16     19.09 o 
  -6   1  -9      117.45      103.28      8.01 o 
  -5   1  -9      184.35      172.70      9.79 o 
  -4   1  -9       68.24       74.45      6.81 o 
  -3   1  -9      219.25      242.50      8.87 o 
  -2   1  -9      133.14      107.31      8.16 o 
  -1   1  -9      428.20      410.45     14.20 o 
   0   1  -9      383.17      382.53     12.86 o 
   1   1  -9      197.34      222.49      7.82 o 
   2   1  -9     1117.18     1252.78     29.45 o 
   3   1  -9     1522.04     1629.41     35.36 o 
   4   1  -9     1287.03     1401.11     26.24 o 
   5   1  -9      268.07      272.72      7.96 o 
   6   1  -9     1112.70     1101.05     21.83 o 
   7   1  -9       22.50       25.81      2.45 o 
   8   1  -9      163.56      146.70      5.85 o 
   9   1  -9       35.63       30.22      4.32 o 
  10   1  -9      796.90      809.47     21.20 o 
  11   1  -9      277.69      295.60     13.58 o 
  12   1  -9      129.09      150.97     12.38 o 
  13   1  -9      114.21      120.89     11.56 o 
  14   1  -9        1.97       22.59      9.59 o 
  -9   2  -9      117.11      129.24     22.40 o 
  -8   2  -9       36.95       29.74     14.82 o 
  -7   2  -9       38.96       58.43     18.76 o 
  -6   2  -9       29.09       41.74      6.24 o 
  -5   2  -9       31.40       19.57      4.27 o 
  -4   2  -9      798.70      846.03     28.02 o 
  -3   2  -9      100.53      100.64      5.28 o 
  -2   2  -9     2045.72     2079.43     49.94 o 
  -1   2  -9      257.93      228.39      8.59 o 
   0   2  -9       83.19       64.62      5.61 o 
   1   2  -9      156.72      179.08      7.63 o 
   2   2  -9     1926.43     2063.50     45.76 o 
   3   2  -9     1835.43     1992.45     43.03 o 
   4   2  -9      555.30      584.68     15.88 o 
   5   2  -9      149.61      161.95      5.56 o 
   6   2  -9      380.23      376.58      9.35 o 
   7   2  -9      500.88      523.85     11.03 o 
   8   2  -9      147.83      164.73      7.29 o 
   9   2  -9      308.89      350.67     11.47 o 
  10   2  -9       49.81       31.66      5.18 o 
  11   2  -9      213.33      212.13     10.84 o 
  12   2  -9        9.87        3.41      7.72 o 
  13   2  -9       59.90       58.43      8.06 o 
  14   2  -9       22.16       31.18      7.58 o 
 -10   3  -9       27.47      -21.97     25.47 o 
  -9   3  -9       24.57       12.42     16.84 o 
  -8   3  -9      216.52      252.86     25.76 o 
  -7   3  -9       10.68       -6.67     11.99 o 
  -6   3  -9       87.48       71.86     13.72 o 
  -5   3  -9      116.64       89.52     17.41 o 
  -4   3  -9      550.69      616.92     19.57 o 
  -3   3  -9      274.00      297.86      8.30 o 
  -2   3  -9      734.68      738.81     21.44 o 
  -1   3  -9     2078.35     2267.28     50.08 o 
   0   3  -9     1002.83      953.72     24.37 o 
   1   3  -9     1861.95     1764.73     38.67 o 
   2   3  -9       18.45       21.16      4.22 o 
   3   3  -9      240.45      253.53      7.68 o 
   4   3  -9      733.45      716.36     18.76 o 
   5   3  -9      522.48      543.09     12.23 o 
   6   3  -9      706.15      735.21     14.25 o 
   7   3  -9      753.65      778.63     18.33 o 
   8   3  -9      555.75      556.42     13.43 o 
   9   3  -9      143.98      179.08      7.05 o 
  10   3  -9      295.35      301.65     10.65 o 
  11   3  -9      243.18      229.06     11.27 o 
  12   3  -9      149.83      151.49     12.95 o 
  13   3  -9       79.30       71.86     10.03 o 
  14   3  -9        7.27       -5.80     18.28 o 
 -10   4  -9       68.20       98.44     21.73 o 
  -9   4  -9       31.37       23.41     22.50 o 
  -8   4  -9      210.01      205.17     24.47 o 
  -7   4  -9      128.07      136.29     18.90 o 
  -6   4  -9       68.50       78.67     18.28 o 
  -5   4  -9      376.83      363.91     28.40 o 
  -4   4  -9      495.80      503.99     23.60 o 
  -3   4  -9      312.93      336.09     13.67 o 
  -2   4  -9      511.85      487.44     16.45 o 
  -1   4  -9      265.61      240.48      7.48 o 
   0   4  -9       67.20       49.75      3.41 o 
   1   4  -9      509.15      513.87     11.90 o 
   2   4  -9      787.21      839.65     17.75 o 
   3   4  -9      189.71      198.31      7.39 o 
   4   4  -9     2043.87     2061.49     37.80 o 
   5   4  -9       12.52       14.34      2.83 o 
   6   4  -9      140.86      159.17      5.52 o 
   7   4  -9      202.32      257.03      8.44 o 
   8   4  -9      193.98      175.58      6.96 o 
   9   4  -9      129.85      148.81      6.96 o 
  10   4  -9      365.50      406.90     15.02 o 
  11   4  -9       91.56       92.44      7.58 o 
  12   4  -9       84.26      121.37     10.12 o 
  13   4  -9       12.36        0.96      5.80 o 
 -10   5  -9       83.40       71.09     19.57 o 
  -9   5  -9       14.38       17.32     21.16 o 
  -8   5  -9       49.94       64.62     16.89 o 
  -7   5  -9       96.06      111.44     17.56 o 
  -6   5  -9      156.58      115.66     15.06 o 
  -5   5  -9      220.65      234.39     20.10 o 
  -4   5  -9      675.53      687.34     28.74 o 
  -3   5  -9     2176.72     2172.35     67.35 o 
  -2   5  -9      333.57      343.33     13.00 o 
  -1   5  -9      581.04      573.07     13.62 o 
   0   5  -9      879.32      843.49     17.80 o 
   1   5  -9      288.69      282.94      8.11 o 
   2   5  -9      298.13      333.69      8.78 o 
   3   5  -9      489.90      510.90     13.86 o 
   4   5  -9      258.07      269.12      7.92 o 
   5   5  -9      227.89      235.73      6.72 o 
   6   5  -9     1146.14     1249.66     29.41 o 
   7   5  -9      877.52      827.03     21.40 o 
   8   5  -9      400.98      450.45     11.18 o 
   9   5  -9      150.74      132.74      9.07 o 
  10   5  -9      112.65      102.37      7.53 o 
  11   5  -9       89.76       88.70      8.25 o 
  12   5  -9       34.20       37.90      6.72 o 
  13   5  -9      101.29       94.98     14.92 o 
 -10   6  -9        2.52       18.23     17.22 o 
  -9   6  -9        2.64        0.00      4.80 o 
  -8   6  -9      178.28      124.29     19.04 o 
  -7   6  -9      271.83      203.30     25.62 o 
  -6   6  -9       92.45       68.17     13.77 o 
  -5   6  -9        4.21       -0.96      9.16 o 
  -4   6  -9      670.33      598.54     25.71 o 
  -3   6  -9      694.07      669.11     24.95 o 
  -2   6  -9      319.63      285.14     12.57 o 
  -1   6  -9     2492.31     2559.82     55.41 o 
   0   6  -9      580.26      604.97     14.01 o 
   1   6  -9      313.35      320.98      7.87 o 
   2   6  -9      134.23      131.73      5.04 o 
   3   6  -9      329.03      345.78      8.97 o 
   4   6  -9      505.12      484.51     11.56 o 
   5   6  -9      685.26      783.52     19.62 o 
   6   6  -9       42.23       27.87      3.45 o 
   7   6  -9       90.79       99.73      5.23 o 
   8   6  -9      213.16      233.72      9.35 o 
   9   6  -9       91.73      100.64      6.14 o 
  10   6  -9        3.91        3.79      4.27 o 
  11   6  -9       50.16       49.75      6.19 o 
  12   6  -9       14.71       18.61     11.90 o 
 -10   7  -9        9.56       -6.24     16.31 o 
  -9   7  -9       57.54       69.99     24.95 o 
  -8   7  -9       42.95       34.44     16.21 o 
  -7   7  -9       22.96       26.48     14.44 o 
  -6   7  -9       59.93       62.51     17.65 o 
  -5   7  -9       43.66       17.70     15.30 o 
  -4   7  -9      284.84      306.25     16.89 o 
  -3   7  -9       54.98       58.43      7.72 o 
  -2   7  -9      642.24      701.20     24.37 o 
  -1   7  -9     1122.71     1203.66     31.90 o 
   0   7  -9     2308.44     2300.77     44.13 o 
   1   7  -9      316.22      349.86      9.83 o 
   2   7  -9     1521.03     1629.41     31.81 o 
   3   7  -9     1377.96     1347.52     27.34 o 
   4   7  -9      333.17      343.33     11.37 o 
   5   7  -9       93.38      106.40      4.51 o 
   6   7  -9      152.58      150.97      5.37 o 
   7   7  -9        4.65       16.26      9.55 o 
   8   7  -9      130.27      110.53     18.42 o 
   9   7  -9       23.74        9.11      7.68 o 
  10   7  -9        8.44       14.34     10.12 o 
  11   7  -9       87.25       64.62     13.38 o 
  -9   8  -9       20.58       78.67     23.31 o 
  -8   8  -9      117.65      111.01     23.07 o 
  -7   8  -9      103.81      106.40     21.68 o 
  -6   8  -9      190.75      224.46     23.60 o 
  -5   8  -9       32.22       20.15      8.06 o 
  -4   8  -9       14.63       19.57      8.16 o 
  -3   8  -9      190.98      205.80     13.82 o 
  -2   8  -9      377.55      391.16     17.32 o 
  -1   8  -9       43.15       54.16      7.72 o 
   0   8  -9      445.53      503.03     17.70 o 
   1   8  -9      711.40      736.41     19.00 o 
   2   8  -9      329.39      342.52      9.74 o 
   3   8  -9      165.69      136.82      7.20 o 
   4   8  -9      195.05      179.08      5.85 o 
   5   8  -9      290.82      336.86     21.73 o 
   6   8  -9       11.42       12.90     12.90 o 
   7   8  -9       18.33       29.74     13.86 o 
   8   8  -9       21.97       17.70     11.42 o 
   9   8  -9       24.90        6.67     10.99 o 
  10   8  -9      166.68      163.06     17.89 o 
  11   8  -9        2.26       13.38     12.52 o 
  -9   9  -9       17.37      -13.86     14.82 o 
  -8   9  -9        9.14        0.00      4.80 o 
  -7   9  -9       12.33       13.38     12.52 o 
  -6   9  -9       30.86       35.50     13.05 o 
  -5   9  -9      296.59      231.03     15.97 o 
  -4   9  -9      949.73      917.55     33.15 o 
  -3   9  -9      813.29      805.73     29.84 o 
  -2   9  -9      997.28     1018.34     33.53 o 
  -1   9  -9       11.23       18.61      5.28 o 
   0   9  -9      948.50      990.61     28.97 o 
   1   9  -9      210.98      194.67      8.54 o 
   2   9  -9      464.04      396.39     15.69 o 
   3   9  -9       83.94       60.44      3.41 o 
   4   9  -9      136.16      153.13     15.16 o 
   5   9  -9       95.99      117.53     15.69 o 
   6   9  -9      292.11      308.55     23.84 o 
   7   9  -9       76.52       81.41     13.82 o 
   8   9  -9       81.03       92.44     16.41 o 
   9   9  -9       49.70       18.23     18.71 o 
  10   9  -9       23.65      -14.44     14.44 o 
  -9  10  -9       51.79       40.92     18.76 o 
  -8  10  -9       67.31      110.53     23.51 o 
  -7  10  -9       14.66        8.11     12.95 o 
  -6  10  -9      134.90      109.14     17.41 o 
  -5  10  -9       50.38       43.17     15.83 o 
  -4  10  -9       37.10       36.79      7.72 o 
  -3  10  -9     1161.29     1161.44     40.30 o 
  -2  10  -9       62.26       60.11      7.15 o 
  -1  10  -9      137.19      127.22      8.87 o 
   0  10  -9      221.09      230.36     11.32 o 
   1  10  -9      325.48      376.58     20.39 o 
   2  10  -9        3.76        3.41      2.88 o 
   5  10  -9       87.80       83.04     13.58 o 
   6  10  -9       47.31       30.22     15.40 o 
   7  10  -9       22.10       17.32     11.47 o 
   8  10  -9       58.63       66.73     16.84 o 
   9  10  -9       40.63       12.42     21.01 o 
  -8  11  -9       48.23       52.24     29.74 o 
  -7  11  -9       17.76        5.80     18.28 o 
  -6  11  -9      730.80      757.95     48.26 o 
  -5  11  -9      224.46      223.79     24.23 o 
  -4  11  -9       71.42       88.27     15.21 o 
  -3  11  -9       33.50       12.90     11.47 o 
  -2  11  -9       55.09       41.16      6.19 o 
  -1  11  -9      380.34      365.59     15.93 o 
   0  11  -9      508.55      510.90     17.85 o 
   1  11  -9      107.47      124.77      9.79 o 
   2  11  -9       83.01       76.37      4.22 o 
  -8  12  -9        7.79       24.08     15.93 o 
  -7  12  -9       10.21        2.40     19.76 o 
  -6  12  -9      150.67      121.37     17.85 o 
  -5  12  -9      238.72      216.64     21.30 o 
  -4  12  -9      185.50      133.74     15.21 o 
  -3  12  -9       54.25       37.32     12.57 o 
  -2  12  -9       15.59        2.83      9.55 o 
  -1  12  -9       49.60       45.19      8.54 o 
   0  12  -9       83.65       77.14      9.64 o 
   1  12  -9        7.07        8.63      3.84 o 
  -7  13  -9        1.64      -12.42     18.23 o 
  -6  13  -9       95.01       71.86     20.77 o 
  -5  13  -9       33.19       24.08     16.74 o 
  -4  13  -9       69.45       98.01     13.43 o 
  -3  13  -9      333.73      340.12     25.04 o 
  -2  13  -9        6.57       16.26      9.55 o 
  -1  13  -9      123.84      117.53     12.33 o 
   0  13  -9        3.33       10.51      5.66 o 
  -5  14  -9       30.70       56.75     13.53 o 
  -4  14  -9        9.15        1.92      9.07 o 
  -3  14  -9       34.01       23.03     11.99 o 
  -2  14  -9       25.90       19.19     10.94 o 
  -1  14  -9       33.14       45.53      9.16 o 
  -3  15  -9        6.11       30.70      8.73 o 
  -2  15  -9       30.80       43.17     10.65 o 
   6 -13  -8      103.97       51.28     15.69 o 
   7 -13  -8      160.15      139.36     20.68 o 
   8 -13  -8      116.39       76.37     12.62 o 
   9 -13  -8        7.54       24.51     10.60 o 
  10 -13  -8       32.14       35.50     14.34 o 
   6 -12  -8       76.74       91.19     16.31 o 
   7 -12  -8       68.36       55.12     11.08 o 
   8 -12  -8       33.83       25.81     10.46 o 
   9 -12  -8      116.61       89.13     14.87 o 
  10 -12  -8        4.19       10.07      9.16 o 
  11 -12  -8        4.67        1.44     10.60 o 
   4 -11  -8      128.74       99.30     15.30 o 
   5 -11  -8       11.27       17.70     14.92 o 
   6 -11  -8       34.85       12.42     10.99 o 
   7 -11  -8      126.42      163.63     14.01 o 
   8 -11  -8        9.01       12.42      9.11 o 
   9 -11  -8       48.05       27.87     10.17 o 
  10 -11  -8        5.50        0.00      4.80 o 
  11 -11  -8       13.51       -1.92      9.55 o 
  12 -11  -8        2.30        8.63     15.30 o 
   2 -10  -8      187.44      191.60     19.38 o 
   3 -10  -8      103.90      100.64     16.26 o 
   4 -10  -8       26.73       12.90      8.20 o 
   5 -10  -8       61.58       32.67     11.03 o 
   6 -10  -8       32.60       37.32     14.44 o 
   7 -10  -8       45.60       28.30     11.42 o 
   8 -10  -8       67.06       55.79      9.50 o 
   9 -10  -8       77.70       80.26     12.18 o 
  10 -10  -8       68.25       74.84      9.50 o 
  11 -10  -8       44.18       24.95      7.68 o 
  12 -10  -8       25.27       24.08     15.93 o 
  13 -10  -8        1.11       25.81     17.13 o 
   0  -9  -8       90.81      108.70     13.72 o 
   1  -9  -8      428.54      433.86     29.21 o 
   2  -9  -8       40.57       47.01      9.59 o 
   3  -9  -8       30.73       31.18     12.95 o 
   4  -9  -8      135.07      164.16     17.41 o 
   5  -9  -8      222.40      186.80     18.57 o 
   6  -9  -8      253.92      266.96     20.77 o 
   7  -9  -8      152.16      161.95     10.60 o 
   8  -9  -8      343.80      333.69     13.62 o 
   9  -9  -8      165.67      141.95      8.87 o 
  10  -9  -8       66.38       49.75      8.01 o 
  11  -9  -8       26.83       19.57      6.19 o 
  12  -9  -8       19.57        6.24     14.44 o 
  13  -9  -8        1.08       -0.48     21.35 o 
  14  -9  -8       22.59       20.15     18.66 o 
  -1  -8  -8       87.91       66.73     12.18 o 
   0  -8  -8      131.81      145.64      9.50 o 
   1  -8  -8      243.51      269.84     22.31 o 
   2  -8  -8      153.77      158.07     15.40 o 
   3  -8  -8       22.91        0.00      4.80 o 
   4  -8  -8      461.27      492.29     30.13 o 
   5  -8  -8     1251.44     1276.14     56.32 o 
   6  -8  -8      478.10      520.88     32.00 o 
   7  -8  -8      202.40      196.49     12.28 o 
   8  -8  -8       79.93       71.48      5.95 o 
   9  -8  -8       34.66       36.55      6.62 o 
  10  -8  -8       52.61       60.11      8.16 o 
  11  -8  -8      143.27      152.60     10.27 o 
  12  -8  -8       85.14      106.40     22.59 o 
  13  -8  -8        7.36       23.03     14.30 o 
  14  -8  -8       43.44       53.82     18.66 o 
  -3  -7  -8       15.35       16.79     10.03 o 
  -2  -7  -8       61.49       63.23     15.30 o 
  -1  -7  -8        9.37        6.67      9.07 o 
   0  -7  -8       73.70       72.96      5.61 o 
   1  -7  -8     1125.39     1121.48     54.26 o 
   2  -7  -8      181.12      189.20     15.69 o 
   3  -7  -8      115.27      116.57     14.20 o 
   4  -7  -8     1117.37     1124.46     49.94 o 
   5  -7  -8      649.02      646.61     34.54 o 
   6  -7  -8      708.18      832.07     44.23 o 
   7  -7  -8      145.07      140.94      8.30 o 
   8  -7  -8      217.17      217.26     10.99 o 
   9  -7  -8       66.53       52.86      6.67 o 
  10  -7  -8       20.21       14.34      4.80 o 
  11  -7  -8        2.19       -5.23      5.23 o 
  12  -7  -8       78.49       81.02     16.17 o 
  13  -7  -8      162.11      136.29     20.44 o 
  14  -7  -8      136.09      119.93     23.03 o 
  15  -7  -8       23.96       36.03     24.47 o 
  -4  -6  -8        9.42       -9.11      9.11 o 
  -3  -6  -8       96.75       97.57     16.45 o 
  -2  -6  -8      152.00      141.95     14.63 o 
  -1  -6  -8      337.57      387.71     27.58 o 
   0  -6  -8     2398.88     2570.90     71.09 o 
   1  -6  -8      177.03      181.43     15.35 o 
   2  -6  -8      600.38      554.36     21.64 o 
   3  -6  -8      326.78      297.86     15.11 o 
   4  -6  -8      192.68      183.20     11.27 o 
   5  -6  -8      182.64      204.55     11.90 o 
   6  -6  -8      133.97      152.60     10.84 o 
   7  -6  -8      504.67      546.16     19.43 o 
   8  -6  -8       60.51       59.10     11.47 o 
   9  -6  -8      416.54      388.57     16.41 o 
  10  -6  -8      365.13      340.12     15.35 o 
  11  -6  -8       38.12       20.15      4.70 o 
  12  -6  -8       64.17       44.61     14.34 o 
  13  -6  -8      143.35      137.82     17.99 o 
  14  -6  -8       29.90       45.19     22.98 o 
  15  -6  -8       17.02       19.57     13.00 o 
  -5  -5  -8      175.52      186.18     22.69 o 
  -4  -5  -8      191.15      171.55     19.52 o 
  -3  -5  -8      319.55      339.30     24.99 o 
  -2  -5  -8      420.03      406.03     26.48 o 
  -1  -5  -8      435.01      480.68     28.83 o 
   0  -5  -8       12.45       24.95      8.54 o 
   1  -5  -8      835.11      869.10     29.69 o 
   2  -5  -8      561.14      489.36     18.42 o 
   3  -5  -8     1591.72     1657.85     46.39 o 
   4  -5  -8      866.01      879.46     29.89 o 
   5  -5  -8       51.68       48.84      6.72 o 
   6  -5  -8      106.28      101.51      8.83 o 
   7  -5  -8      415.46      432.94     12.76 o 
   8  -5  -8       14.86        7.15      7.15 o 
   9  -5  -8      609.03      686.19     19.52 o 
  10  -5  -8      285.65      278.52      8.78 o 
  11  -5  -8      248.41      265.52     24.27 o 
  12  -5  -8      106.38      120.89     17.80 o 
  13  -5  -8      217.73      209.59     24.08 o 
  14  -5  -8       52.23       42.31      9.98 o 
  15  -5  -8        3.75        7.15     10.99 o 
  -6  -4  -8      502.32      503.99     39.34 o 
  -5  -4  -8        8.03       15.88     10.99 o 
  -4  -4  -8      112.42       96.28     14.20 o 
  -3  -4  -8       12.16        8.63      6.19 o 
  -2  -4  -8       12.12        9.11      9.11 o 
  -1  -4  -8       92.80       71.48      6.67 o 
   0  -4  -8      855.42      834.61     24.03 o 
   1  -4  -8     1584.12     1650.70     40.92 o 
   2  -4  -8      225.06      200.81     10.55 o 
   3  -4  -8      667.70      683.88     24.03 o 
   4  -4  -8     1903.54     1801.72     50.23 o 
   5  -4  -8      258.81      245.23     11.66 o 
   6  -4  -8      909.76      799.54     26.00 o 
   7  -4  -8      316.82      306.25     15.35 o 
   8  -4  -8       44.81       43.17      4.89 o 
   9  -4  -8      345.04      379.12     10.22 o 
  10  -4  -8      330.84      367.27     19.33 o 
  11  -4  -8       67.84       34.44     11.56 o 
  12  -4  -8       88.27       93.74     17.37 o 
  13  -4  -8       10.15       -3.79      9.55 o 
  14  -4  -8      113.89       83.81     12.42 o 
  15  -4  -8       11.99       10.51     10.51 o 
  -7  -3  -8       58.53       63.90     19.62 o 
  -6  -3  -8      125.84       97.57     17.32 o 
  -5  -3  -8        7.60        3.41      6.76 o 
  -4  -3  -8      104.58       95.42     10.27 o 
  -3  -3  -8      323.71      324.14     17.37 o 
  -2  -3  -8       44.75       33.68      6.62 o 
  -1  -3  -8       73.55       63.23      6.28 o 
   0  -3  -8      117.07      111.44      7.87 o 
   1  -3  -8      154.30      161.95      8.35 o 
   2  -3  -8     1182.19     1246.54     30.94 o 
   3  -3  -8      385.82      367.27     11.75 o 
   4  -3  -8     1390.68     1392.90     32.72 o 
   5  -3  -8     3884.86     4271.54     85.87 o 
   6  -3  -8       95.40       96.28      6.00 o 
   7  -3  -8      705.96      693.09     19.62 o 
   8  -3  -8      303.78      332.06      8.78 o 
   9  -3  -8      249.37      253.53     14.63 o 
  10  -3  -8      580.69      624.54     27.34 o 
  11  -3  -8       52.32       45.53      9.45 o 
  12  -3  -8       21.55       -1.92     10.03 o 
  13  -3  -8       57.71       42.31     10.55 o 
  14  -3  -8       68.97       59.10     11.47 o 
  15  -3  -8       14.05       10.07     10.55 o 
  -8  -2  -8       27.36       16.26     14.30 o 
  -7  -2  -8      126.29      138.35     23.17 o 
  -6  -2  -8      107.64       85.44      9.31 o 
  -5  -2  -8       80.18       58.43      9.69 o 
  -4  -2  -8      139.11      142.48     12.57 o 
  -3  -2  -8     1161.11     1199.10     39.43 o 
  -2  -2  -8      102.92      113.79      7.00 o 
  -1  -2  -8      470.06      488.40     15.49 o 
   0  -2  -8      582.50      579.40     16.89 o 
   1  -2  -8      738.72      773.73     20.72 o 
   2  -2  -8     3113.10     3280.40     57.71 o 
   3  -2  -8     1355.16     1507.99     28.93 o 
   4  -2  -8      209.20      208.96      8.25 o 
   5  -2  -8     1080.12     1127.38     26.48 o 
   6  -2  -8      827.46      844.73     21.64 o 
   7  -2  -8       37.14       32.67      3.26 o 
   8  -2  -8      998.98     1012.78     19.52 o 
   9  -2  -8      410.70      363.91     17.56 o 
  10  -2  -8     1338.80     1506.31     54.40 o 
  11  -2  -8       69.04       69.65      7.68 o 
  12  -2  -8      214.53      184.40     11.90 o 
  13  -2  -8        7.25        9.55      8.11 o 
  14  -2  -8       34.11       43.75     10.12 o 
  15  -2  -8       14.30       10.07      9.59 o 
  -9  -1  -8       32.51       11.99     20.63 o 
  -8  -1  -8       17.85       21.16     13.48 o 
  -7  -1  -8      120.16      129.72     17.46 o 
  -6  -1  -8       75.94       65.67      9.93 o 
  -5  -1  -8      168.00      145.11     11.08 o 
  -4  -1  -8       20.93       13.38      6.24 o 
  -3  -1  -8       71.30       48.50      5.18 o 
  -2  -1  -8      493.41      473.00     16.21 o 
  -1  -1  -8     1454.69     1427.44     36.41 o 
   0  -1  -8       53.06       64.28      5.61 o 
   1  -1  -8      802.32      799.54     21.06 o 
   2  -1  -8       62.18       84.62      4.03 o 
   3  -1  -8      269.21      294.11      7.53 o 
   4  -1  -8     1730.76     1825.99     33.68 o 
   5  -1  -8      711.36      734.06     15.45 o 
   6  -1  -8     1144.83     1111.26     19.00 o 
   7  -1  -8      688.35      749.56     16.79 o 
   8  -1  -8      526.60      498.14     15.64 o 
   9  -1  -8      247.71      254.25     11.18 o 
  10  -1  -8       18.19       34.97      6.24 o 
  11  -1  -8      338.36      327.31     14.25 o 
  12  -1  -8      151.76      174.42     11.56 o 
  13  -1  -8       20.25       33.68      9.64 o 
  14  -1  -8        7.43       15.88      8.73 o 
  15  -1  -8       15.43       11.08     14.01 o 
 -10   0  -8        2.79       14.87     16.69 o 
  -9   0  -8        2.77        7.15     14.30 o 
  -8   0  -8       11.33        2.40     19.76 o 
  -7   0  -8        5.62       18.23      8.25 o 
  -6   0  -8       85.22       77.14      9.21 o 
  -5   0  -8      252.74      218.56     12.33 o 
  -4   0  -8      692.89      806.98     22.40 o 
  -3   0  -8       97.11       83.04      5.18 o 
  -2   0  -8       85.57       60.78      5.80 o 
  -1   0  -8     1134.94     1085.12     25.95 o 
   0   0  -8      461.51      426.56     12.66 o 
   1   0  -8     1270.65     1434.06     33.20 o 
   2   0  -8      271.79      307.79      9.21 o 
   3   0  -8     1124.68     1092.36     21.73 o 
   4   0  -8     1995.42     2362.12     42.60 o 
   5   0  -8      912.11      904.31     18.42 o 
   6   0  -8       17.92       27.87      2.30 o 
   7   0  -8      446.32      422.97      9.02 o 
   8   0  -8      602.80      680.48     20.58 o 
   9   0  -8       50.64       65.34      6.72 o 
  10   0  -8      898.14      929.55     26.72 o 
  11   0  -8      137.66      122.33      9.21 o 
  12   0  -8       42.27       50.37      6.86 o 
  13   0  -8       44.05       57.42      9.64 o 
  14   0  -8      135.28      124.77     14.68 o 
 -10   1  -8       32.43       37.32     17.65 o 
  -9   1  -8      145.27      144.59     23.70 o 
  -8   1  -8      323.89      368.13     29.41 o 
  -7   1  -8      664.14      687.34     30.99 o 
  -6   1  -8       88.56      119.45      9.11 o 
  -5   1  -8      230.19      221.82     11.75 o 
  -4   1  -8       26.68       38.95      4.37 o 
  -3   1  -8       15.65       21.54      4.27 o 
  -2   1  -8      413.67      393.75     13.91 o 
  -1   1  -8     1022.40      920.19     23.94 o 
   0   1  -8     2968.36     3200.62     66.92 o 
   1   1  -8      268.26      268.40      8.63 o 
   2   1  -8      153.53      158.07      6.62 o 
   3   1  -8     3035.87     3265.38     67.59 o 
   4   1  -8     1209.98     1214.31     24.42 o 
   5   1  -8     2593.66     3029.51     55.46 o 
   6   1  -8      709.83      729.31     13.00 o 
   7   1  -8       20.95       37.32      3.50 o 
   8   1  -8      472.10      470.17     11.42 o 
   9   1  -8      131.46      154.23      8.68 o 
  10   1  -8       80.64       75.22      6.86 o 
  11   1  -8       14.76       11.51      5.80 o 
  12   1  -8      140.73      103.71     10.70 o 
  13   1  -8      120.32      139.89     13.48 o 
  14   1  -8        2.89        8.11     10.12 o 
 -10   2  -8       57.40       72.58     24.61 o 
  -9   2  -8        2.20       24.95     16.84 o 
  -8   2  -8       93.51       98.01     18.66 o 
  -7   2  -8      575.64      613.65     41.26 o 
  -6   2  -8      185.63      162.48     10.07 o 
  -5   2  -8      411.73      433.86     17.32 o 
  -4   2  -8       63.25       58.09      4.32 o 
  -3   2  -8     1233.25     1225.00     24.51 o 
  -2   2  -8      105.32       71.09      5.90 o 
  -1   2  -8      321.78      293.35     10.51 o 
   0   2  -8      328.22      341.70     10.51 o 
   1   2  -8      340.01      278.52     10.22 o 
   2   2  -8     3743.39     3899.23     79.35 o 
   3   2  -8     1280.00     1171.95     25.47 o 
   4   2  -8     1158.77     1325.07     28.69 o 
   5   2  -8     1024.48     1082.24     18.76 o 
   6   2  -8       12.58        5.28      1.92 o 
   7   2  -8       76.97       71.86      3.69 o 
   8   2  -8     1674.57     1811.03     33.53 o 
   9   2  -8      157.90      133.74      6.09 o 
  10   2  -8       31.12       11.99      4.85 o 
  11   2  -8      138.08      148.81      9.07 o 
  12   2  -8       20.31       29.74      6.67 o 
  13   2  -8      133.05      148.28     14.39 o 
  14   2  -8        1.02       24.95     12.04 o 
 -10   3  -8      114.20      108.70     21.92 o 
  -9   3  -8      181.32      159.17     28.21 o 
  -8   3  -8      266.59      262.69     29.12 o 
  -7   3  -8      233.01      260.58     21.92 o 
  -6   3  -8      456.95      487.44     31.90 o 
  -5   3  -8       47.81       48.84     11.94 o 
  -4   3  -8      220.91      205.17     10.03 o 
  -3   3  -8      407.77      433.86     10.94 o 
  -2   3  -8      636.65      632.22     18.71 o 
  -1   3  -8      133.40       94.98      6.43 o 
   0   3  -8     1280.39     1337.88     30.46 o 
   1   3  -8      849.54      842.19     20.34 o 
   2   3  -8      676.73      731.66     15.40 o 
   3   3  -8      239.65      269.84      7.20 o 
   4   3  -8     1067.38     1130.31     22.11 o 
   5   3  -8      174.43      176.73      5.80 o 
   6   3  -8     1111.71      990.61     16.55 o 
   7   3  -8     1256.19     1298.11     23.70 o 
   8   3  -8      432.53      489.36     12.62 o 
   9   3  -8      406.45      389.43     12.09 o 
  10   3  -8      195.73      192.22      7.92 o 
  11   3  -8       13.63       11.99      5.76 o 
  12   3  -8      146.37      144.06      9.98 o 
  13   3  -8       38.31       23.03      6.72 o 
  14   3  -8       42.49       23.41      8.06 o 
 -10   4  -8       23.21        8.63     14.92 o 
  -9   4  -8      112.13      161.95     22.31 o 
  -8   4  -8      195.01      217.26     25.81 o 
  -7   4  -8       96.79       60.44     12.95 o 
  -6   4  -8      493.02      531.91     35.36 o 
  -5   4  -8      160.66      157.49     11.56 o 
  -4   4  -8      632.89      672.51     21.59 o 
  -3   4  -8       44.95       55.79      6.24 o 
  -2   4  -8      949.83     1023.95     23.84 o 
  -1   4  -8      319.42      317.09      7.82 o 
   0   4  -8      441.15      523.85     11.03 o 
   1   4  -8     1035.05     1043.67     21.25 o 
   2   4  -8     2216.78     2192.78     38.95 o 
   3   4  -8      322.11      298.62      7.58 o 
   4   4  -8     2216.82     2196.91     39.00 o 
   5   4  -8      285.42      287.40      7.44 o 
   6   4  -8      225.14      216.64      6.43 o 
   7   4  -8       23.84       27.39      3.45 o 
   8   4  -8      299.16      278.52      8.78 o 
   9   4  -8      548.88      620.18     16.36 o 
  10   4  -8        5.46       -3.84      3.84 o 
  11   4  -8       24.38       18.23      8.25 o 
  12   4  -8       12.80        5.28      6.24 o 
  13   4  -8      157.00      148.28     11.75 o 
 -10   5  -8       41.38       11.99     23.03 o 
  -9   5  -8       21.22       24.95     14.01 o 
  -8   5  -8        7.01        2.83     18.09 o 
  -7   5  -8      314.19      298.62     26.48 o 
  -6   5  -8      423.91      421.19     30.56 o 
  -5   5  -8      531.68      510.90     23.75 o 
  -4   5  -8      388.69      362.28     14.15 o 
  -3   5  -8      443.64      381.71     13.67 o 
  -2   5  -8      197.59      185.60      8.35 o 
  -1   5  -8      354.54      414.00      9.79 o 
   0   5  -8      407.30      447.67     10.22 o 
   1   5  -8      919.37      987.83     19.28 o 
   2   5  -8      759.92      776.18     15.88 o 
   3   5  -8     3341.47     3414.72     61.45 o 
   4   5  -8      311.94      284.42      7.39 o 
   5   5  -8      239.00      236.40      6.72 o 
   6   5  -8     3252.08     3325.73     80.83 o 
   7   5  -8      403.94      432.94     12.76 o 
   8   5  -8      219.42      237.75      9.45 o 
   9   5  -8       10.18       14.87      3.89 o 
  10   5  -8      164.82      169.82     10.27 o 
  11   5  -8       53.56       47.59      6.33 o 
  12   5  -8       14.63        7.15      6.19 o 
  13   5  -8       14.32       21.54      5.71 o 
 -10   6  -8       47.32       53.20     23.94 o 
  -9   6  -8       76.93       68.55     17.75 o 
  -8   6  -8      558.05      612.55     42.26 o 
  -7   6  -8      536.40      669.11     44.18 o 
  -6   6  -8       49.54       63.23     13.58 o 
  -5   6  -8       59.53       38.43      9.21 o 
  -4   6  -8       54.78       54.78      7.77 o 
  -3   6  -8      804.72      809.47     22.45 o 
  -2   6  -8      164.90      139.36      7.24 o 
  -1   6  -8      805.48      819.45     20.05 o 
   0   6  -8      311.80      266.96      7.87 o 
   1   6  -8      133.04      108.70      4.56 o 
   2   6  -8       79.78       73.73      3.74 o 
   3   6  -8     1079.57     1060.75     19.96 o 
   4   6  -8      108.35      118.01      5.23 o 
   5   6  -8       25.52       25.38      3.31 o 
   6   6  -8      150.91      116.14      5.66 o 
   7   6  -8      287.15      326.50      8.68 o 
   8   6  -8        8.12        0.48      1.92 o 
   9   6  -8       24.85       14.87      2.88 o 
  10   6  -8       21.84       28.78      4.70 o 
  11   6  -8      119.67      129.24      7.96 o 
  12   6  -8        4.68       10.07     10.03 o 
 -10   7  -8       50.56       27.87     23.12 o 
  -9   7  -8       97.78       77.52     20.05 o 
  -8   7  -8       35.08       14.34     13.96 o 
  -7   7  -8       28.06       34.97     14.01 o 
  -6   7  -8       72.69       61.50     16.84 o 
  -5   7  -8      139.14      112.83     11.18 o 
  -4   7  -8      722.50      778.63     29.36 o 
  -3   7  -8      290.09      340.89     15.35 o 
  -2   7  -8      230.01      288.12     12.62 o 
  -1   7  -8      196.51      160.80      7.24 o 
   0   7  -8       85.22       76.37      4.99 o 
   1   7  -8      307.02      281.50      7.34 o 
   2   7  -8      523.11      494.20     10.70 o 
   3   7  -8      671.21      663.45     15.78 o 
   4   7  -8     1094.18      993.35     27.63 o 
   5   7  -8      753.38      781.07     17.13 o 
   6   7  -8      460.05      466.38     26.48 o 
   7   7  -8      464.99      432.03     20.05 o 
   8   7  -8       28.51       32.67     10.03 o 
   9   7  -8      129.85      114.22     12.18 o 
  10   7  -8        0.35       -8.11     11.47 o 
  11   7  -8      170.98      186.80     19.14 o 
 -10   8  -8        8.80       35.50     22.16 o 
  -9   8  -8       24.32       52.86     21.97 o 
  -8   8  -8      230.85      184.98     23.22 o 
  -7   8  -8       47.65       56.13     14.44 o 
  -6   8  -8     1021.85     1103.97     56.75 o 
  -5   8  -8      527.79      506.96     23.65 o 
  -4   8  -8      603.97      643.30     26.67 o 
  -3   8  -8      183.12      176.73     11.08 o 
  -2   8  -8      507.75      440.28     16.55 o 
  -1   8  -8       87.81       94.98      6.43 o 
   0   8  -8     1051.56     1077.92     27.34 o 
   1   8  -8      720.97      820.75     21.35 o 
   2   8  -8     1299.43     1339.46     32.05 o 
   3   8  -8      548.23      590.00     14.92 o 
   4   8  -8       63.86       45.19      9.11 o 
   5   8  -8      515.05      529.89     27.25 o 
   6   8  -8      100.59      118.97     15.30 o 
   7   8  -8       24.61       -4.32     12.47 o 
   8   8  -8       65.00       52.86      9.26 o 
   9   8  -8      218.46      271.28     18.04 o 
  10   8  -8       31.02       52.24     11.08 o 
  11   8  -8       12.36       33.68     13.48 o 
 -10   9  -8        2.39       12.42     23.46 o 
  -9   9  -8       24.20       14.87     15.88 o 
  -8   9  -8        6.76        9.11     12.42 o 
  -7   9  -8       60.07       58.09     14.34 o 
  -6   9  -8      179.26      214.72     19.24 o 
  -5   9  -8       57.79       60.11      9.50 o 
  -4   9  -8     1045.03     1062.14     37.13 o 
  -3   9  -8      291.97      313.21     15.49 o 
  -2   9  -8      812.96      818.20     27.58 o 
  -1   9  -8        0.64       -2.40      4.37 o 
   0   9  -8      618.96      562.66     18.71 o 
   1   9  -8      997.04     1021.17     29.41 o 
   2   9  -8      517.72      486.43     15.45 o 
   3   9  -8      381.47      346.60     21.20 o 
   4   9  -8        7.16       15.88      8.20 o 
   5   9  -8       90.66       73.35     14.25 o 
   6   9  -8      194.96      208.34     19.62 o 
   7   9  -8       11.44       24.51     11.08 o 
   8   9  -8       14.40        5.80     11.61 o 
   9   9  -8       20.13       34.97     11.42 o 
  10   9  -8        8.47       -5.28     10.55 o 
  -9  10  -8      126.07      145.64     23.79 o 
  -8  10  -8       10.72       32.19     19.14 o 
  -7  10  -8      195.55      222.49     23.51 o 
  -6  10  -8       91.58       81.41     14.25 o 
  -5  10  -8       26.86       24.51      7.58 o 
  -4  10  -8      630.90      657.79     25.86 o 
  -3  10  -8        6.07        0.00      4.80 o 
  -2  10  -8      350.97      391.16     16.45 o 
  -1  10  -8       27.45       23.41      5.32 o 
   0  10  -8       51.86       43.75      4.37 o 
   1  10  -8      153.31      136.29      9.74 o 
   2  10  -8       43.38       31.18      2.93 o 
   6  10  -8       89.85       72.96     14.97 o 
   7  10  -8       23.47       20.53     11.51 o 
   8  10  -8       27.12       50.99     14.39 o 
  -9  11  -8       49.89       80.26     27.06 o 
  -8  11  -8       67.30       52.24     16.79 o 
  -7  11  -8       42.14       43.75     18.85 o 
  -6  11  -8       74.96       71.48     14.82 o 
  -5  11  -8       68.82       69.99      9.16 o 
  -4  11  -8       54.18       46.39      8.06 o 
  -3  11  -8      171.87      169.82     10.84 o 
  -2  11  -8        0.93        1.44      5.80 o 
  -1  11  -8      127.73      126.74      8.87 o 
   0  11  -8      234.61      207.05     10.07 o 
   1  11  -8        5.72        2.83      3.31 o 
  -8  12  -8       53.85       42.60     16.31 o 
  -7  12  -8      107.45      101.08     20.68 o 
  -6  12  -8        5.11       17.70     16.74 o 
  -5  12  -8      210.00      220.53     20.15 o 
  -4  12  -8      278.71      252.14     20.87 o 
  -3  12  -8        2.49       14.34     10.94 o 
  -2  12  -8        0.17        9.11      7.68 o 
  -1  12  -8       69.60       89.13     11.18 o 
   0  12  -8      146.48      138.35     11.85 o 
   1  12  -8       35.69       32.19      4.70 o 
  -7  13  -8       22.18       26.96     19.33 o 
  -6  13  -8       73.48       85.01     16.98 o 
  -5  13  -8       11.96       14.34     11.47 o 
  -4  13  -8        9.62       10.51     10.07 o 
  -3  13  -8       35.94       28.30      9.55 o 
  -2  13  -8       60.93       72.58     10.46 o 
  -1  13  -8       32.39       19.19      6.14 o 
   0  13  -8       13.13       22.59      5.85 o 
  -6  14  -8       23.18       12.42     13.43 o 
  -5  14  -8       65.91       48.50     14.06 o 
  -4  14  -8        8.74       19.19      9.59 o 
  -3  14  -8       38.65       42.60     12.57 o 
  -2  14  -8       11.42       20.15      7.68 o 
  -1  14  -8       34.06       24.51      7.58 o 
  -4  15  -8        9.46        0.00      4.80 o 
  -3  15  -8       27.57       26.48     11.94 o 
  -2  15  -8       26.11       50.99     10.65 o 
   4 -14  -7       17.67       56.75     18.80 o 
   5 -14  -7       30.61       17.70     14.39 o 
   6 -14  -7       81.93      112.83     24.18 o 
   7 -14  -7      141.03      165.84     21.44 o 
   8 -14  -7       32.73        9.11     12.95 o 
   5 -13  -7      113.05      114.70     19.24 o 
   6 -13  -7       12.75       14.34     19.09 o 
   7 -13  -7      100.64       91.19     16.74 o 
   8 -13  -7       29.87       24.08      9.69 o 
   9 -13  -7        5.20        7.63     10.51 o 
  10 -13  -7        9.44        4.32     10.55 o 
   5 -12  -7       48.22       38.43     16.31 o 
   6 -12  -7       25.83       36.55      8.73 o 
   7 -12  -7       44.53       25.81      9.59 o 
   8 -12  -7       63.31       59.10     12.81 o 
   9 -12  -7       44.23       46.39      9.55 o 
  10 -12  -7       48.98       68.89     10.89 o 
  11 -12  -7       10.73        6.67      8.59 o 
  12 -12  -7       23.49       15.88     16.74 o 
   3 -11  -7       50.81       36.79     14.87 o 
   4 -11  -7       84.79       85.01     12.90 o 
   5 -11  -7      143.22      135.76     16.84 o 
   6 -11  -7       34.69        9.55     13.38 o 
   7 -11  -7       50.85       52.24     10.12 o 
   8 -11  -7       60.71       59.10      9.11 o 
   9 -11  -7        5.45        6.24     10.51 o 
  10 -11  -7        0.16        8.63      7.20 o 
  11 -11  -7      155.01      170.97     14.87 o 
  12 -11  -7       30.48       35.50     15.93 o 
  13 -11  -7       31.77       27.39     17.65 o 
   1 -10  -7       11.77       13.38      9.11 o 
   2 -10  -7      185.46      173.85     16.17 o 
   3 -10  -7      231.34      231.03     19.96 o 
   4 -10  -7      201.77      208.34     17.70 o 
   5 -10  -7      107.25      147.23     14.34 o 
   6 -10  -7       34.61       22.59     13.53 o 
   7 -10  -7      185.81      170.97      9.16 o 
   8 -10  -7       60.67       50.37      6.86 o 
   9 -10  -7       97.57       94.12      7.63 o 
  10 -10  -7      201.94      221.15     15.64 o 
  11 -10  -7       52.47       60.78      9.55 o 
  12 -10  -7      128.24      123.29     12.18 o 
  13 -10  -7        6.10       -3.41     22.64 o 
   0  -9  -7       94.69       76.75      7.68 o 
   1  -9  -7       30.64       42.31      9.11 o 
   2  -9  -7      117.88      106.88     12.66 o 
   3  -9  -7      114.35      134.22     17.27 o 
   4  -9  -7      125.00      139.36     15.49 o 
   5  -9  -7      340.39      361.42     24.13 o 
   6  -9  -7       27.12       15.35      5.85 o 
   7  -9  -7       56.74       51.91      6.62 o 
   8  -9  -7      297.89      303.95     12.23 o 
   9  -9  -7       75.52       70.37      9.93 o 
  10  -9  -7      124.14      144.06     11.56 o 
  11  -9  -7      239.94      227.72     13.86 o 
  12  -9  -7       20.31       19.19      6.14 o 
  13  -9  -7       33.02       33.68     21.64 o 
  14  -9  -7       57.97       40.34     18.37 o 
  -2  -8  -7      448.20      455.11     30.85 o 
  -1  -8  -7       87.24       71.09      6.67 o 
   0  -8  -7      833.49      801.99     29.79 o 
   1  -8  -7      402.84      432.94     26.43 o 
   2  -8  -7      187.38      189.20     17.46 o 
   3  -8  -7       87.14       80.26     14.54 o 
   4  -8  -7      120.47      103.71     12.95 o 
   5  -8  -7      199.66      231.03     17.32 o 
   6  -8  -7      331.74      330.48     15.11 o 
   7  -8  -7       64.46       46.39      5.66 o 
   8  -8  -7      347.13      350.67     15.59 o 
   9  -8  -7      829.15      909.59     31.71 o 
  10  -8  -7       31.81       21.16      6.67 o 
  11  -8  -7      153.55      136.82     10.27 o 
  12  -8  -7       83.78       69.65      8.78 o 
  13  -8  -7       29.15       57.42     16.26 o 
  14  -8  -7       19.78      -11.08     20.72 o 
  -3  -7  -7       38.77       57.09     14.25 o 
  -2  -7  -7       93.90       85.01     12.52 o 
  -1  -7  -7     1079.33     1120.04     35.16 o 
   0  -7  -7       13.36       14.34      4.32 o 
   1  -7  -7      678.11      645.51     35.59 o 
   2  -7  -7       47.54       32.19      6.72 o 
   3  -7  -7      206.54      210.88     12.09 o 
   4  -7  -7        9.23       -2.83      5.71 o 
   5  -7  -7      898.14      800.79     29.74 o 
   6  -7  -7      215.58      215.34     11.56 o 
   7  -7  -7        9.39       19.57      4.27 o 
   8  -7  -7      130.32      136.82      9.74 o 
   9  -7  -7      372.15      450.45     17.65 o 
  10  -7  -7      138.87      124.77      9.31 o 
  11  -7  -7       68.82       67.11      7.53 o 
  12  -7  -7       10.17        6.67      4.75 o 
  13  -7  -7       15.92      -13.96     13.96 o 
  14  -7  -7       23.35        7.15     15.35 o 
  15  -7  -7        3.79       11.08     10.65 o 
  -4  -6  -7       88.13       74.84     12.90 o 
  -3  -6  -7       33.80       13.86     11.90 o 
  -2  -6  -7      810.61      857.54     43.61 o 
  -1  -6  -7      264.64      280.01     12.47 o 
   0  -6  -7      485.03      506.96     15.78 o 
   1  -6  -7      111.10      127.22      8.87 o 
   2  -6  -7       50.75       54.16      7.72 o 
   3  -6  -7      337.24      358.11     14.92 o 
   4  -6  -7     1542.19     1597.74     49.03 o 
   5  -6  -7        0.45        8.11      5.76 o 
   6  -6  -7      842.22      824.49     22.64 o 
   7  -6  -7      109.58      112.40     11.61 o 
   8  -6  -7       26.27       42.31      6.28 o 
   9  -6  -7      702.76      678.18     23.94 o 
  10  -6  -7      128.94      150.44      9.69 o 
  11  -6  -7       43.58       57.42      4.65 o 
  12  -6  -7      176.83      184.40     19.04 o 
  13  -6  -7       55.08       32.19     14.39 o 
  14  -6  -7       54.55       68.17     13.00 o 
  15  -6  -7       29.36       34.97     12.95 o 
  -5  -5  -7      107.90       95.42     14.10 o 
  -4  -5  -7      229.41      205.17     18.18 o 
  -3  -5  -7      202.01      223.12     19.00 o 
  -2  -5  -7       83.56       79.06     12.86 o 
  -1  -5  -7        1.71       16.26      7.24 o 
   0  -5  -7      173.99      179.65      7.05 o 
   1  -5  -7      242.58      237.08     10.79 o 
   2  -5  -7      523.93      488.40     18.37 o 
   3  -5  -7      152.09      133.74      8.11 o 
   4  -5  -7     1298.28     1291.83     34.64 o 
   5  -5  -7      173.87      183.83     10.07 o 
   6  -5  -7       60.19       68.89      4.75 o 
   7  -5  -7     1261.37     1363.64     43.65 o 
   8  -5  -7      362.99      351.49     11.51 o 
   9  -5  -7      603.29      578.35     17.89 o 
  10  -5  -7      318.70      307.79     13.05 o 
  11  -5  -7       76.94       62.84     12.52 o 
  12  -5  -7       45.22       30.70     17.22 o 
  13  -5  -7       60.11       57.09      9.93 o 
  14  -5  -7        8.54       17.70      9.59 o 
  15  -5  -7       14.87        0.48     11.66 o 
  -6  -4  -7       81.02       52.24     13.29 o 
  -5  -4  -7      686.79      735.21     42.74 o 
  -4  -4  -7       11.09        8.11      6.72 o 
  -3  -4  -7      357.43      349.86     18.04 o 
  -2  -4  -7       27.04       25.38      5.28 o 
  -1  -4  -7     2154.53     2205.11     53.49 o 
   0  -4  -7     1204.38     1154.01     25.28 o 
   1  -4  -7     1022.34     1055.04     44.09 o 
   2  -4  -7      944.93      980.97     30.17 o 
   3  -4  -7     1198.68     1211.24     35.07 o 
   4  -4  -7      853.68      840.94     26.67 o 
   5  -4  -7     2481.47     2500.33     65.72 o 
   6  -4  -7       21.64       28.78      5.66 o 
   7  -4  -7     1575.04     1504.58     44.18 o 
   8  -4  -7     1038.88     1088.00     26.00 o 
   9  -4  -7      246.59      231.70      6.67 o 
  10  -4  -7      198.15      168.14     13.05 o 
  11  -4  -7      328.79      358.92     27.39 o 
  12  -4  -7       10.84       33.20     11.08 o 
  13  -4  -7      233.58      266.24     17.17 o 
  14  -4  -7       72.64       71.09     11.08 o 
  15  -4  -7        5.33        7.63     10.03 o 
  -7  -3  -7       16.56       21.16     12.47 o 
  -6  -3  -7      198.05      173.27     18.47 o 
  -5  -3  -7      235.48      198.31     14.82 o 
  -4  -3  -7      777.79      779.83     31.81 o 
  -3  -3  -7      238.88      234.39     10.07 o 
  -2  -3  -7       16.77        6.67      5.23 o 
  -1  -3  -7     1371.25     1467.45     36.94 o 
   0  -3  -7     1016.61      983.71     24.75 o 
   1  -3  -7     1262.63     1318.74     33.39 o 
   2  -3  -7     2415.58     2443.68     64.95 o 
   3  -3  -7      616.31      594.27     18.13 o 
   4  -3  -7      583.88      712.86     21.06 o 
   5  -3  -7     1227.21     1238.82     35.45 o 
   6  -3  -7      556.08      530.90     19.19 o 
   7  -3  -7      605.78      591.06     15.97 o 
   8  -3  -7      282.77      274.16      6.52 o 
   9  -3  -7      813.91      866.51     30.94 o 
  10  -3  -7      163.66      152.07     11.32 o 
  11  -3  -7       99.62       86.64     11.80 o 
  12  -3  -7       27.34       26.48      9.26 o 
  13  -3  -7        6.62       -8.20      8.20 o 
  14  -3  -7       25.43       17.70      9.02 o 
  15  -3  -7       16.95        8.63      9.64 o 
  -8  -2  -7       79.34       73.35     20.63 o 
  -7  -2  -7       14.71       21.16     11.08 o 
  -6  -2  -7       19.48       21.97      7.20 o 
  -5  -2  -7        7.65        4.32      6.28 o 
  -4  -2  -7      387.73      328.89     13.53 o 
  -3  -2  -7      684.36      694.25     18.47 o 
  -2  -2  -7      853.92      928.20     25.38 o 
  -1  -2  -7      220.15      245.95      9.59 o 
   0  -2  -7      239.61      230.36      8.63 o 
   1  -2  -7      856.72      884.69     23.46 o 
   2  -2  -7       53.41       56.75      4.94 o 
   3  -2  -7      176.68      190.40      7.87 o 
   4  -2  -7      892.45      797.05     19.76 o 
   5  -2  -7     1157.06     1060.75     24.27 o 
   6  -2  -7      215.86      211.51      7.63 o 
   7  -2  -7      744.06      702.35     17.41 o 
   8  -2  -7       70.74       60.44      6.81 o 
   9  -2  -7      240.70      219.85     13.62 o 
  10  -2  -7      512.43      401.62     18.42 o 
  11  -2  -7      267.10      254.92     12.57 o 
  12  -2  -7      105.48       86.25      8.54 o 
  13  -2  -7      110.29      117.05     11.85 o 
  14  -2  -7      126.51      164.16     15.16 o 
  15  -2  -7       25.01        5.80      9.59 o 
  -9  -1  -7       82.40       54.16     18.71 o 
  -8  -1  -7       61.97       76.75     15.35 o 
  -7  -1  -7      131.89      116.14     10.36 o 
  -6  -1  -7       58.66       55.79      8.20 o 
  -5  -1  -7      355.33      358.92     16.60 o 
  -4  -1  -7      666.41      696.55     18.52 o 
  -3  -1  -7      455.20      471.13     13.29 o 
  -2  -1  -7       53.92       27.39      4.80 o 
  -1  -1  -7      127.79      126.74      6.91 o 
   0  -1  -7      599.58      592.11     14.92 o 
   1  -1  -7       68.27       66.73      5.37 o 
   2  -1  -7     1410.27     1573.33     29.55 o 
   3  -1  -7      556.26      452.28     10.27 o 
   4  -1  -7      883.32      933.53     18.76 o 
   5  -1  -7      550.45      536.99     10.17 o 
   6  -1  -7      283.70      280.73      8.06 o 
   7  -1  -7      439.86      517.85     17.94 o 
   8  -1  -7     1392.07     1547.37     46.53 o 
   9  -1  -7      799.48      798.30     23.51 o 
  10  -1  -7      112.32       92.87      7.58 o 
  11  -1  -7      163.38      142.48      9.40 o 
  12  -1  -7        6.75        1.44      5.80 o 
  13  -1  -7       21.23       20.15      7.68 o 
  14  -1  -7       33.68       20.53      9.55 o 
  15  -1  -7       70.55       68.17     13.77 o 
 -10   0  -7      144.56      147.23     22.83 o 
  -9   0  -7       21.59       29.26     14.92 o 
  -8   0  -7       57.41       51.28     14.44 o 
  -7   0  -7      125.36      110.05     10.55 o 
  -6   0  -7      211.18      198.31     13.58 o 
  -5   0  -7      233.58      249.36     11.08 o 
  -4   0  -7       49.81       36.03      4.22 o 
  -3   0  -7      300.46      298.62      9.07 o 
  -2   0  -7     1115.03     1312.36     33.34 o 
  -1   0  -7      641.62      670.21     18.13 o 
   0   0  -7     1514.37     1638.28     37.23 o 
   1   0  -7     2498.09     2624.48     53.87 o 
   2   0  -7     2752.62     2832.68     62.94 o 
   3   0  -7     2649.62     2511.27     43.89 o 
   4   0  -7     1619.84     1737.25     31.04 o 
   5   0  -7      152.72      124.77      3.93 o 
   6   0  -7     1278.50     1238.82     21.59 o 
   7   0  -7      582.49      599.60     17.17 o 
   8   0  -7      894.22      895.15     20.96 o 
   9   0  -7      783.25      793.36     23.46 o 
  10   0  -7     1319.25     1564.64     41.59 o 
  11   0  -7      109.45      124.29      8.78 o 
  12   0  -7      113.94      116.57      9.93 o 
  13   0  -7       52.58       30.22     10.12 o 
  14   0  -7       31.73       36.79     10.89 o 
 -10   1  -7      115.27      162.48     28.50 o 
  -9   1  -7      141.44      115.18     19.76 o 
  -8   1  -7       30.09       20.53      6.14 o 
  -7   1  -7      262.67      319.44     19.57 o 
  -6   1  -7      483.70      518.86     19.96 o 
  -5   1  -7      994.98     1007.21     27.82 o 
  -4   1  -7      698.54      685.04     17.22 o 
  -3   1  -7       17.95       26.96      3.41 o 
  -2   1  -7      236.35      260.58      9.88 o 
  -1   1  -7     2212.80     2103.46     46.20 o 
   0   1  -7     2173.03     2127.64     44.47 o 
   1   1  -7     1687.71     1533.61     34.30 o 
   2   1  -7       95.48       94.98      5.13 o 
   3   1  -7        7.93       32.19      2.97 o 
   4   1  -7      703.26      675.92     13.67 o 
   5   1  -7      178.42      166.99      4.51 o 
   6   1  -7      240.68      206.42      5.04 o 
   7   1  -7        2.34        6.67      3.41 o 
   8   1  -7      284.75      243.17      8.20 o 
   9   1  -7       22.27       19.19      4.80 o 
  10   1  -7      188.82      212.80     10.22 o 
  11   1  -7       95.79      107.79      8.63 o 
  12   1  -7       98.24      104.63      9.83 o 
  13   1  -7       11.64       12.90      8.63 o 
  14   1  -7       10.79       15.88      8.73 o 
 -11   2  -7        0.90        0.48     16.98 o 
 -10   2  -7       85.21       77.14     18.09 o 
  -9   2  -7      156.10      120.41     18.28 o 
  -8   2  -7      144.83      143.00     20.44 o 
  -7   2  -7      348.82      339.30     26.62 o 
  -6   2  -7       93.72       94.12      7.24 o 
  -5   2  -7      790.78      771.29     20.68 o 
  -4   2  -7     1523.54     1547.37     31.04 o 
  -3   2  -7     2496.59     2844.34     53.73 o 
  -2   2  -7      942.07     1072.17     25.81 o 
  -1   2  -7       20.88       33.20      4.80 o 
   0   2  -7     1826.97     1943.91     38.62 o 
   1   2  -7     1712.56     2010.11     51.04 o 
   2   2  -7     2125.62     2166.21     44.85 o 
   3   2  -7       62.99       65.67      3.89 o 
   4   2  -7      870.18      887.28     15.64 o 
   5   2  -7     2940.97     2976.69     40.63 o 
   6   2  -7      482.00      474.92      9.55 o 
   7   2  -7      651.42      703.50     13.96 o 
   8   2  -7       44.86       47.92      4.85 o 
   9   2  -7      205.70      216.64      9.02 o 
  10   2  -7      189.14      212.80     10.22 o 
  11   2  -7      135.00      133.74      8.63 o 
  12   2  -7      560.17      599.60     27.87 o 
  13   2  -7      130.55      142.48     14.63 o 
  14   2  -7        5.89        1.92      7.63 o 
 -11   3  -7       37.46       51.91     18.33 o 
 -10   3  -7        8.03       25.38     21.20 o 
  -9   3  -7        3.61       12.42     12.95 o 
  -8   3  -7       36.14       15.35     12.04 o 
  -7   3  -7      408.68      405.17     29.12 o 
  -6   3  -7       73.47       75.60     15.97 o 
  -5   3  -7      293.42      310.09     13.10 o 
  -4   3  -7      585.64      549.23     18.47 o 
  -3   3  -7      531.60      469.21     14.25 o 
  -2   3  -7      949.67     1073.61     18.66 o 
  -1   3  -7     2213.06     2170.29     44.90 o 
   0   3  -7     2000.62     2008.14     35.36 o 
   1   3  -7     2903.70     3080.36     53.49 o 
   2   3  -7      215.72      282.22      7.34 o 
   3   3  -7      237.47      253.53      6.96 o 
   4   3  -7      918.49      920.19     18.61 o 
   5   3  -7      940.86      917.55     15.93 o 
   6   3  -7     1193.49     1246.54     21.64 o 
   7   3  -7       79.35       64.62      3.89 o 
   8   3  -7      118.80      127.75      5.95 o 
   9   3  -7      479.16      558.49     14.49 o 
  10   3  -7      512.20      556.42     18.61 o 
  11   3  -7       78.95       88.70      8.68 o 
  12   3  -7       53.40       56.13      9.50 o 
  13   3  -7       27.97       36.03     10.51 o 
 -11   4  -7       10.92       33.20     19.19 o 
 -10   4  -7        3.47       11.51     20.24 o 
  -9   4  -7      252.95      219.85     24.71 o 
  -8   4  -7      142.95      132.21     16.65 o 
  -7   4  -7      597.68      593.17     36.27 o 
  -6   4  -7       84.74       85.44     13.38 o 
  -5   4  -7      473.75      529.89     18.13 o 
  -4   4  -7      439.17      434.77     14.63 o 
  -3   4  -7      386.55      385.12     12.04 o 
  -2   4  -7      755.96      793.36     19.76 o 
  -1   4  -7     3252.56     3630.49     58.05 o 
   0   4  -7     1279.83     1328.29     25.52 o 
   1   4  -7     1325.21     1271.44     24.99 o 
   2   4  -7      179.28      218.56      6.48 o 
   3   4  -7      389.27      411.36      9.79 o 
   4   4  -7      871.33      921.54     17.27 o 
   5   4  -7      210.85      179.65      5.85 o 
   6   4  -7     1268.87     1378.23     26.00 o 
   7   4  -7      200.48      244.56      6.86 o 
   8   4  -7      145.34      145.64      6.33 o 
   9   4  -7      425.94      433.86     11.85 o 
  10   4  -7       93.86       91.19      6.28 o 
  11   4  -7      116.62      104.19      8.49 o 
  12   4  -7       24.61       24.08      8.59 o 
  13   4  -7       58.08       53.82      9.64 o 
 -11   5  -7       26.71      -11.08     24.08 o 
 -10   5  -7       16.53       36.03     16.84 o 
  -9   5  -7        0.11        1.92     12.86 o 
  -8   5  -7       43.41       31.66     13.34 o 
  -7   5  -7      684.99      808.23     47.30 o 
  -6   5  -7      964.97     1021.17     51.81 o 
  -5   5  -7      118.01      111.01      8.30 o 
  -4   5  -7     1016.25      970.03     24.56 o 
  -3   5  -7     1324.74     1392.90     32.72 o 
  -2   5  -7      199.86      197.74      7.39 o 
  -1   5  -7       30.86       44.61      2.93 o 
   0   5  -7      492.77      602.81     12.90 o 
   1   5  -7      346.65      381.71      8.54 o 
   2   5  -7      358.23      430.21      9.98 o 
   3   5  -7       43.28       36.55      2.93 o 
   4   5  -7      366.05      406.90     10.60 o 
   5   5  -7     1015.73      982.36     27.44 o 
   6   5  -7      247.98      208.96      6.96 o 
   7   5  -7      519.34      473.96     13.34 o 
   8   5  -7       95.35      102.85      6.24 o 
   9   5  -7       87.55       79.44      6.24 o 
  10   5  -7       28.02        7.15      5.28 o 
  11   5  -7       46.61       51.28      7.20 o 
  12   5  -7      108.13       91.63      7.96 o 
  13   5  -7       16.46       23.41      7.20 o 
 -11   6  -7       26.47        3.41     25.04 o 
 -10   6  -7       25.92       28.78     15.25 o 
  -9   6  -7       59.23       60.78     16.41 o 
  -8   6  -7       78.39       65.34     20.20 o 
  -7   6  -7      342.29      358.11     25.71 o 
  -6   6  -7      305.68      352.30     23.84 o 
  -5   6  -7      718.55      715.16     23.41 o 
  -4   6  -7      144.04      164.73      9.55 o 
  -3   6  -7      521.10      556.42     16.55 o 
  -2   6  -7       12.33       13.86      3.74 o 
  -1   6  -7      117.82      119.93      6.24 o 
   0   6  -7     1265.19     1363.64     24.27 o 
   1   6  -7      213.80      251.47      6.96 o 
   2   6  -7      183.87      165.31      5.08 o 
   3   6  -7     1320.16     1255.85     27.92 o 
   4   6  -7     1239.35     1165.95     25.42 o 
   5   6  -7      532.17      529.89     12.09 o 
   6   6  -7      188.24      180.85      5.32 o 
   7   6  -7      536.70      487.44     11.61 o 
   8   6  -7       92.05      100.64      4.41 o 
   9   6  -7       23.65       19.57      2.30 o 
  10   6  -7       33.39       56.13      5.23 o 
  11   6  -7      191.34      208.34     10.75 o 
  12   6  -7        1.98        3.79     11.03 o 
 -11   7  -7       28.00       28.78     16.69 o 
 -10   7  -7       75.60       46.39     16.41 o 
  -9   7  -7       24.64        1.44     13.53 o 
  -8   7  -7       92.33      105.06     17.08 o 
  -7   7  -7      147.54      173.27     17.89 o 
  -6   7  -7      117.34       91.19     11.71 o 
  -5   7  -7      258.92      261.25     14.87 o 
  -4   7  -7      881.85      865.22     24.47 o 
  -3   7  -7       81.40       62.51      5.90 o 
  -2   7  -7      220.14      226.43      9.21 o 
  -1   7  -7      742.72      681.63     17.17 o 
   0   7  -7      609.25      637.74     16.60 o 
   1   7  -7       17.04       11.51      2.83 o 
   2   7  -7      317.84      306.25      9.98 o 
   3   7  -7       33.70       36.79      2.40 o 
   4   7  -7     2079.02     2109.51     76.47 o 
   5   7  -7      234.05      254.92     17.46 o 
   6   7  -7        3.45        6.24      5.80 o 
   7   7  -7      164.61      152.60     11.37 o 
   8   7  -7       73.50       98.44      9.55 o 
   9   7  -7       42.58       33.96      8.68 o 
  10   7  -7       15.43       18.61      9.07 o 
  11   7  -7      127.46      149.91     18.76 o 
 -11   8  -7       30.39       39.24     19.19 o 
 -10   8  -7       19.87        7.63     15.73 o 
  -9   8  -7      128.70      153.13     20.05 o 
  -8   8  -7        7.48       -5.80     11.61 o 
  -7   8  -7      302.10      282.94     25.81 o 
  -6   8  -7      391.96      430.21     20.00 o 
  -5   8  -7       67.78       59.44      9.11 o 
  -4   8  -7      319.74      315.51     15.54 o 
  -3   8  -7      452.78      432.03     17.32 o 
  -2   8  -7     2471.02     2674.08     67.98 o 
  -1   8  -7      211.65      203.93      8.16 o 
   0   8  -7        4.75       10.51      3.41 o 
   1   8  -7      387.65      326.50      9.50 o 
   2   8  -7       47.61       70.37      3.31 o 
   3   8  -7     1143.33     1206.68     47.16 o 
   4   8  -7       98.94      106.88     13.14 o 
   5   8  -7      295.41      352.30     23.03 o 
   6   8  -7        1.10        9.55      9.07 o 
   7   8  -7      374.42      364.78     18.42 o 
   8   8  -7      126.94      144.06     12.62 o 
   9   8  -7      507.05      521.84     26.00 o 
  10   8  -7       60.67       57.42     12.62 o 
  11   8  -7       24.29       26.48     13.10 o 
 -10   9  -7      124.50      128.71     25.86 o 
  -9   9  -7       50.75       97.57     23.36 o 
  -8   9  -7       31.09       28.30     14.01 o 
  -7   9  -7      232.52      278.52     21.20 o 
  -6   9  -7      170.07      130.72     12.52 o 
  -5   9  -7     1076.92     1090.92     39.05 o 
  -4   9  -7      880.08      869.10     28.40 o 
  -3   9  -7      146.97      139.36      9.83 o 
  -2   9  -7      109.19      108.22      8.20 o 
  -1   9  -7      411.31      422.97     15.30 o 
   0   9  -7      784.30      810.72     24.95 o 
   1   9  -7       17.22       21.16      4.22 o 
   2   9  -7      147.47      148.28      7.48 o 
   4   9  -7      212.76      207.72     17.65 o 
   5   9  -7      253.11      271.28     20.92 o 
   6   9  -7       23.09       56.75     11.56 o 
   7   9  -7      124.86      137.82     17.46 o 
   8   9  -7       17.89       11.08      9.21 o 
   9   9  -7        2.82       -9.55     12.42 o 
  10   9  -7       26.94       39.24     12.09 o 
 -10  10  -7       62.84       93.74     20.34 o 
  -9  10  -7        2.06      -11.08     12.52 o 
  -8  10  -7      128.73      174.42     24.32 o 
  -7  10  -7        6.38        7.63     11.94 o 
  -6  10  -7       81.64       71.48     11.47 o 
  -5  10  -7       23.67       38.95      8.73 o 
  -4  10  -7      128.29      133.22     11.13 o 
  -3  10  -7      266.38      247.29     13.10 o 
  -2  10  -7      303.79      282.22     13.24 o 
  -1  10  -7      167.79      183.83      9.50 o 
   0  10  -7      143.43      140.94      7.82 o 
   1  10  -7       77.75       87.45      4.89 o 
   9  10  -7       10.10        0.00      4.80 o 
 -10  11  -7      126.25      155.33     25.66 o 
  -9  11  -7       21.24       21.54     21.54 o 
  -8  11  -7       86.33       94.55     17.89 o 
  -7  11  -7      206.61      263.41     25.62 o 
  -6  11  -7      195.05      250.08     20.10 o 
  -5  11  -7       91.48       68.17      9.79 o 
  -4  11  -7       32.70       55.79      8.49 o 
  -3  11  -7       93.19       99.30      8.73 o 
  -2  11  -7      213.27      208.34     11.37 o 
  -1  11  -7       98.43       81.41      7.10 o 
   0  11  -7       83.25       89.13      5.80 o 
   1  11  -7      169.73      177.35      7.00 o 
  -9  12  -7        4.39       38.95     22.69 o 
  -8  12  -7       15.77       -2.40     12.52 o 
  -7  12  -7       35.58       49.41     14.49 o 
  -6  12  -7       36.91       33.20     12.09 o 
  -5  12  -7       97.67      143.00     17.80 o 
  -4  12  -7      485.50      461.68     29.17 o 
  -3  12  -7      213.07      204.55     16.93 o 
  -2  12  -7       41.69       60.11      9.16 o 
  -1  12  -7        8.58       23.41      7.20 o 
   0  12  -7       26.01       35.50      5.76 o 
  -8  13  -7       30.70       15.35     14.92 o 
  -7  13  -7       13.16       28.30     14.01 o 
  -6  13  -7      224.11      259.86     26.14 o 
  -5  13  -7       43.97       49.75     12.38 o 
  -4  13  -7        4.33        8.63      8.11 o 
  -3  13  -7       41.16       53.20     11.51 o 
  -2  13  -7       39.21       47.59      8.78 o 
  -1  13  -7       10.59        3.41      7.24 o 
  -7  14  -7        4.91        5.80     13.53 o 
  -6  14  -7       26.02       20.53     10.51 o 
  -5  14  -7       76.51       81.41     16.21 o 
  -4  14  -7       44.56       41.74     11.61 o 
  -3  14  -7      161.18      151.49     16.17 o 
  -2  14  -7       97.23       99.73     13.14 o 
  -1  14  -7       55.32       44.04      7.58 o 
  -5  15  -7       75.76       76.75     17.27 o 
  -4  15  -7       66.20       44.61     15.21 o 
  -3  15  -7        9.44       12.90      7.72 o 
  -2  15  -7      111.37       97.57     12.57 o 
   3 -14  -6       23.84       33.68     17.80 o 
   4 -14  -6        0.63       -0.96     14.44 o 
   5 -14  -6       25.93       61.84     17.89 o 
   6 -14  -6       79.29       92.87     24.08 o 
   7 -14  -6       27.30       -0.48     13.62 o 
   8 -14  -6       16.24       17.32     14.39 o 
   9 -14  -6       30.85       57.42     19.57 o 
   4 -13  -6       75.09       88.27     16.45 o 
   5 -13  -6      281.36      257.03     26.67 o 
   6 -13  -6      190.88      222.49     26.14 o 
   7 -13  -6      120.23      105.06     13.91 o 
   8 -13  -6       31.89        8.63      9.64 o 
   9 -13  -6       28.64       24.95      9.64 o 
  10 -13  -6        5.77      -10.51     12.47 o 
  11 -13  -6       67.30       60.78     15.35 o 
   5 -12  -6      203.68      230.36     14.63 o 
   6 -12  -6        2.00        0.96      7.24 o 
   7 -12  -6       72.68       69.99     11.37 o 
   8 -12  -6      297.68      311.62     20.10 o 
   9 -12  -6       51.89       47.92     10.94 o 
  10 -12  -6       34.00       46.10     10.99 o 
  11 -12  -6       11.10        0.96      8.68 o 
  12 -12  -6       15.32       -1.92     16.26 o 
   0 -11  -6      370.65      349.86     30.32 o 
   3 -11  -6       45.46       18.23     12.90 o 
   4 -11  -6      213.21      195.24     18.37 o 
   5 -11  -6       69.89       47.92     11.51 o 
   6 -11  -6       28.86       38.43      7.34 o 
   7 -11  -6      123.56      135.76      9.21 o 
   8 -11  -6      226.03      226.43     15.16 o 
   9 -11  -6       21.99       37.90     11.03 o 
  10 -11  -6       13.49       11.51      7.72 o 
  11 -11  -6      209.91      223.79     17.03 o 
  12 -11  -6        4.07        0.00      4.80 o 
  13 -11  -6      127.62      135.76     28.59 o 
  -1 -10  -6      245.47      232.37     18.04 o 
   0 -10  -6       21.71       16.26      9.16 o 
   1 -10  -6       76.15       49.75     12.04 o 
   2 -10  -6      325.24      340.89     24.27 o 
   3 -10  -6       20.10       20.53     10.94 o 
   4 -10  -6       86.09       69.99     10.65 o 
   5 -10  -6      484.43      572.06     32.48 o 
   6 -10  -6      130.74      111.01      7.87 o 
   7 -10  -6      310.13      319.44     13.29 o 
   8 -10  -6      414.58      420.28     16.17 o 
   9 -10  -6       94.68       91.63     10.07 o 
  10 -10  -6       23.87       33.68      8.63 o 
  11 -10  -6       66.83       90.38     10.41 o 
  12 -10  -6       50.30       60.44     10.22 o 
  13 -10  -6       23.04       67.45     24.13 o 
  14 -10  -6        4.70      -16.26     16.26 o 
  -2  -9  -6      342.83      399.89     24.51 o 
  -1  -9  -6       36.38       23.41      4.89 o 
   1  -9  -6      187.15      153.70     15.73 o 
   2  -9  -6       59.87       65.34      9.55 o 
   3  -9  -6       25.48       26.48     10.12 o 
   4  -9  -6      673.28      652.22     35.79 o 
   5  -9  -6      248.56      245.95     13.05 o 
   6  -9  -6       66.66       55.79      7.20 o 
   7  -9  -6       12.39        8.63      4.75 o 
   8  -9  -6      298.65      310.86     16.98 o 
   9  -9  -6      226.98      223.12     13.10 o 
  10  -9  -6       23.01       20.15      7.29 o 
  11  -9  -6       91.50       89.52      9.93 o 
  12  -9  -6      149.65      131.20     11.03 o 
  13  -9  -6      121.40       87.45     18.42 o 
  14  -9  -6       37.98       82.61     25.09 o 
  -2  -8  -6      425.86      426.56     19.00 o 
  -1  -8  -6      179.99      194.67     14.68 o 
   0  -8  -6       77.51       49.75      8.63 o 
   1  -8  -6      699.19      719.86     36.46 o 
   2  -8  -6     1138.20     1131.80     50.08 o 
   3  -8  -6       46.23       53.20     11.51 o 
   4  -8  -6      430.66      424.79     23.46 o 
   5  -8  -6       26.50       27.39      6.67 o 
   6  -8  -6      682.85      696.55     24.27 o 
   7  -8  -6       77.24       83.04      9.16 o 
   8  -8  -6      336.14      358.92     16.60 o 
   9  -8  -6      182.03      177.35     11.66 o 
  10  -8  -6       69.88       59.44      6.76 o 
  11  -8  -6       75.49       58.43      7.72 o 
  12  -8  -6      138.28      179.65     12.90 o 
  13  -8  -6       55.95       60.78     16.74 o 
  14  -8  -6        5.61      -13.86     13.86 o 
  -3  -7  -6       35.47       38.95     11.47 o 
  -2  -7  -6      519.81      511.91     20.82 o 
  -1  -7  -6      398.55      389.43     16.41 o 
   0  -7  -6      330.12      309.32     14.63 o 
   1  -7  -6     1274.31     1251.20     38.71 o 
   2  -7  -6      189.49      186.80     10.79 o 
   3  -7  -6      189.12      195.87     11.66 o 
   4  -7  -6      195.80      219.85     10.41 o 
   5  -7  -6      117.23      120.41      6.24 o 
   6  -7  -6      950.27      951.04     24.32 o 
   7  -7  -6      423.65      481.64     14.44 o 
   8  -7  -6      355.34      377.44     16.17 o 
   9  -7  -6      367.78      350.67     14.78 o 
  10  -7  -6      209.37      191.02     10.31 o 
  11  -7  -6       18.96       10.07      5.28 o 
  12  -7  -6       24.51       15.88      5.23 o 
  13  -7  -6       96.65       76.37     17.61 o 
  14  -7  -6        3.70       -1.44      9.11 o 
  15  -7  -6       35.61       24.51     13.43 o 
  -5  -6  -6      123.31      145.11     17.41 o 
  -4  -6  -6       20.66       32.67      8.78 o 
  -3  -6  -6       49.81       50.99      9.69 o 
  -2  -6  -6      706.64      708.16     24.47 o 
  -1  -6  -6      453.19      426.56     16.26 o 
   0  -6  -6      137.02      134.75      8.16 o 
   1  -6  -6     1331.94     1401.11     41.02 o 
   2  -6  -6       24.31       34.97      5.18 o 
   3  -6  -6      599.11      608.23     20.53 o 
   4  -6  -6      302.84      306.25     13.82 o 
   5  -6  -6      168.40      135.76      6.14 o 
   6  -6  -6      572.21      550.23     20.53 o 
   7  -6  -6      214.60      200.81      8.68 o 
   8  -6  -6       95.83       73.73      6.38 o 
   9  -6  -6      160.66      162.48      8.92 o 
  10  -6  -6      121.42      152.60      8.63 o 
  11  -6  -6       83.84       75.22      6.86 o 
  12  -6  -6       11.48        9.11      3.31 o 
  13  -6  -6      138.60      120.41     18.28 o 
  14  -6  -6       25.77       19.57     13.00 o 
  15  -6  -6       13.19       10.51     11.08 o 
  -6  -5  -6      673.50      685.04     40.10 o 
  -5  -5  -6      292.33      311.62     24.75 o 
  -4  -5  -6      193.44      186.80     16.74 o 
  -3  -5  -6      199.45      188.00     12.62 o 
  -2  -5  -6      708.22      750.76     26.38 o 
  -1  -5  -6      118.79      140.41      5.18 o 
   0  -5  -6      280.35      288.12     11.90 o 
   1  -5  -6      214.31      202.68     10.60 o 
   2  -5  -6     1340.89     1497.82     39.00 o 
   3  -5  -6     1651.51     1631.18     47.78 o 
   4  -5  -6     2103.50     2051.56     55.55 o 
   5  -5  -6     2198.29     2186.64     47.11 o 
   6  -5  -6       85.70       84.62      8.06 o 
   7  -5  -6      296.00      291.09      9.74 o 
   8  -5  -6      514.72      533.92     15.21 o 
   9  -5  -6      733.55      737.61     20.24 o 
  10  -5  -6       44.00       48.84      4.27 o 
  11  -5  -6       93.06       80.64      4.32 o 
  12  -5  -6       84.04       90.76     18.37 o 
  13  -5  -6      239.31      267.68     17.89 o 
  14  -5  -6       32.53       39.24     11.51 o 
  15  -5  -6       11.45       -3.41     11.03 o 
  -7  -4  -6      110.10      120.41     18.76 o 
  -6  -4  -6       20.99       -9.11     12.42 o 
  -5  -4  -6       91.96      116.57     15.59 o 
  -4  -4  -6      249.87      254.92     14.68 o 
  -3  -4  -6      239.60      224.46      9.21 o 
  -2  -4  -6      124.70      127.75      8.92 o 
  -1  -4  -6      263.87      253.53     11.18 o 
   0  -4  -6     1288.26     1402.74     31.18 o 
   1  -4  -6     2154.18     2491.55     67.78 o 
   2  -4  -6     1738.36     1709.95     45.29 o 
   3  -4  -6     3099.03     3217.99     79.54 o 
   4  -4  -6     1309.31     1183.94     33.15 o 
   5  -4  -6     2810.67     2967.14     76.37 o 
   6  -4  -6      654.94      606.07     20.48 o 
   7  -4  -6      209.56      180.28      7.05 o 
   8  -4  -6      288.68      286.63      8.92 o 
   9  -4  -6        4.99        4.80      2.40 o 
  10  -4  -6      158.85      157.49     13.19 o 
  11  -4  -6      282.49      281.50     16.89 o 
  12  -4  -6       84.53       71.86     10.41 o 
  13  -4  -6      478.58      572.06     27.25 o 
  14  -4  -6       31.27       26.96     11.13 o 
  15  -4  -6       47.62       39.24     13.43 o 
  -8  -3  -6       87.42      105.54     17.08 o 
  -7  -3  -6       67.70       70.37     17.27 o 
  -6  -3  -6      187.22      200.19     15.49 o 
  -5  -3  -6      127.01      128.23      9.93 o 
  -4  -3  -6      326.23      351.49     12.33 o 
  -3  -3  -6      353.82      364.78     11.71 o 
  -2  -3  -6       84.45       86.25      6.09 o 
  -1  -3  -6      685.59      755.55     20.48 o 
   0  -3  -6     1578.08     1693.69     36.07 o 
   1  -3  -6      125.83      148.28      7.48 o 
   2  -3  -6      892.59      788.41     22.16 o 
   3  -3  -6     2065.14     2097.46     54.16 o 
   4  -3  -6     3051.14     3442.93     82.27 o 
   5  -3  -6     1911.98     2010.11     51.04 o 
   6  -3  -6      242.02      214.72      9.64 o 
   7  -3  -6      629.51      571.01     14.63 o 
   8  -3  -6       93.35      103.28      3.55 o 
   9  -3  -6      483.49      471.13     19.96 o 
  10  -3  -6       76.52       65.67      9.59 o 
  11  -3  -6      153.63      138.83      9.79 o 
  12  -3  -6       21.81       35.50      8.11 o 
  13  -3  -6       34.71       20.53      9.55 o 
  14  -3  -6       61.96       66.01     12.47 o 
  15  -3  -6       26.34       33.96     12.52 o 
  -9  -2  -6       15.40       31.18     19.57 o 
  -8  -2  -6        1.61       -9.11     10.07 o 
  -7  -2  -6      272.78      259.86     15.54 o 
  -6  -2  -6      392.32      379.12     21.35 o 
  -5  -2  -6      468.45      457.89     16.89 o 
  -4  -2  -6      885.91      856.25     20.53 o 
  -3  -2  -6      710.27      760.40     18.13 o 
  -2  -2  -6      810.21      838.40     21.54 o 
  -1  -2  -6     1945.64     2182.57     47.06 o 
   0  -2  -6      436.11      411.36     11.56 o 
   1  -2  -6      788.91      842.19     20.34 o 
   2  -2  -6     1475.14     1523.34     34.20 o 
   3  -2  -6     1437.05     1360.43     30.70 o 
   4  -2  -6     3150.97     3222.98     64.67 o 
   5  -2  -6      643.70      682.73     17.17 o 
   6  -2  -6       65.57       81.02      3.93 o 
   7  -2  -6     1730.04     1831.61     52.48 o 
   8  -2  -6      519.83      550.23     21.59 o 
   9  -2  -6       96.06      106.40      9.02 o 
  10  -2  -6      865.40      893.81     26.19 o 
  11  -2  -6       53.16       40.34      6.14 o 
  12  -2  -6      214.35      225.08     13.14 o 
  13  -2  -6       76.82       87.45     13.10 o 
  14  -2  -6       54.38       76.75     13.43 o 
  15  -2  -6      134.96      110.05     15.64 o 
  -9  -1  -6        9.68       21.54     17.70 o 
  -8  -1  -6      128.08      129.72     18.95 o 
  -7  -1  -6      233.04      216.64     14.20 o 
  -6  -1  -6      530.08      557.48     25.86 o 
  -5  -1  -6        4.61        7.15      5.28 o 
  -4  -1  -6       23.05       13.38      3.84 o 
  -3  -1  -6     1242.34     1280.84     26.67 o 
  -2  -1  -6     7353.03     7798.75    158.59 o 
  -1  -1  -6      400.18      502.02     13.72 o 
   0  -1  -6     4086.48     4149.31     81.84 o 
   1  -1  -6      346.73      304.72      8.40 o 
   2  -1  -6        4.37       21.16      2.40 o 
   3  -1  -6     1577.78     1497.82     32.19 o 
   4  -1  -6      862.93      737.61     17.85 o 
   5  -1  -6     1280.29     1212.77     25.95 o 
   6  -1  -6     5851.57     6124.21    140.56 o 
   7  -1  -6      124.45       88.70      7.00 o 
   8  -1  -6      594.81      540.02     19.33 o 
   9  -1  -6      110.28      118.97      7.15 o 
  10  -1  -6       82.29       95.85      8.59 o 
  11  -1  -6       46.54       43.75      7.24 o 
  12  -1  -6       14.27       12.90      7.24 o 
  13  -1  -6       18.80       25.81     10.03 o 
  14  -1  -6      139.78      171.55     16.07 o 
  15  -1  -6       95.19       76.75     15.35 o 
 -10   0  -6       42.14       22.59     15.40 o 
  -9   0  -6       76.37       85.82     15.83 o 
  -8   0  -6      370.49      328.89     17.46 o 
  -7   0  -6        3.44        4.32      6.28 o 
  -6   0  -6       89.70       99.73      8.30 o 
  -5   0  -6       46.36       57.09      4.65 o 
  -4   0  -6      338.30      376.58     11.03 o 
  -3   0  -6       54.72       47.59      3.93 o 
  -2   0  -6     1955.51     1961.32     42.69 o 
  -1   0  -6     4033.92     4483.05     90.91 o 
   0   0  -6     1659.40     1867.39     39.77 o 
   1   0  -6     2030.41     2025.84     41.40 o 
   2   0  -6     3570.14     3585.78     60.35 o 
   3   0  -6     8864.21     8808.17    143.87 o 
   4   0  -6     1717.75     1597.74     24.51 o 
   5   0  -6      577.83      623.44     14.20 o 
   6   0  -6     1024.65     1090.92     26.05 o 
   7   0  -6      841.81      909.59     19.81 o 
   8   0  -6      633.62      583.62     14.82 o 
   9   0  -6      505.32      478.76     14.39 o 
  10   0  -6       47.41       45.53      6.81 o 
  11   0  -6       24.42       33.96      5.37 o 
  12   0  -6      167.50      147.23      9.55 o 
  13   0  -6      161.49      153.70     14.10 o 
  14   0  -6       42.51       24.51     13.00 o 
 -11   1  -6       84.99       60.78     19.14 o 
 -10   1  -6      181.75      159.17     23.22 o 
  -9   1  -6        4.18      -17.32     17.32 o 
  -8   1  -6      148.78      158.07     20.39 o 
  -7   1  -6      223.18      214.72     12.18 o 
  -6   1  -6       20.03       17.32      5.28 o 
  -5   1  -6      486.16      473.96     13.34 o 
  -4   1  -6      902.16      896.45     19.67 o 
  -3   1  -6      193.76      176.15      6.38 o 
  -2   1  -6      986.50     1021.17     23.79 o 
  -1   1  -6    11675.30    11442.92    215.54 o 
   0   1  -6     1619.42     1523.34     32.48 o 
   1   1  -6      853.29      787.21     18.42 o 
   2   1  -6     1650.28     1610.02     35.16 o 
   3   1  -6      354.76      343.33      7.29 o 
   4   1  -6     4193.02     4331.84     63.42 o 
   5   1  -6        1.99        1.44      1.97 o 
   6   1  -6      441.71      479.72     11.51 o 
   7   1  -6      117.47       82.61      5.56 o 
   8   1  -6      709.96      671.36     15.88 o 
   9   1  -6      287.29      287.40     10.41 o 
  10   1  -6      312.30      329.66     12.71 o 
  11   1  -6       27.55       20.15      6.67 o 
  12   1  -6      154.29      112.83     11.61 o 
  13   1  -6       51.70       65.67     10.99 o 
  14   1  -6        1.58       25.38     10.60 o 
 -11   2  -6        8.16      -21.59     21.59 o 
 -10   2  -6      123.63      115.18     20.20 o 
  -9   2  -6       32.74       58.43     14.73 o 
  -8   2  -6       10.82       15.35     11.51 o 
  -7   2  -6       29.42        5.28      7.24 o 
  -6   2  -6      506.46      500.06     15.69 o 
  -5   2  -6        6.25       10.07      3.36 o 
  -4   2  -6      479.27      505.00     12.81 o 
  -3   2  -6      197.00      210.21      6.33 o 
  -2   2  -6      499.92      520.88     14.01 o 
  -1   2  -6      135.56      108.22      5.47 o 
   0   2  -6     1950.64     1980.75     42.89 o 
   1   2  -6     3481.68     3570.05     70.66 o 
   2   2  -6     3016.14     3245.38     64.91 o 
   3   2  -6     6268.17     5967.53    101.51 o 
   4   2  -6      157.64      125.25      3.45 o 
   5   2  -6      735.13      783.52     12.28 o 
   6   2  -6      325.23      324.91      7.92 o 
   7   2  -6      345.16      289.60      8.92 o 
   8   2  -6      485.22      498.14     12.71 o 
   9   2  -6      146.63      159.17      7.72 o 
  10   2  -6       83.44      116.57      8.06 o 
  11   2  -6       43.16       28.78      5.66 o 
  12   2  -6      321.49      363.10     20.05 o 
  13   2  -6       17.33        9.55      9.07 o 
  14   2  -6      122.55      115.66     14.15 o 
 -11   3  -6       52.45       46.39     18.18 o 
 -10   3  -6        3.06       -7.63     19.57 o 
  -9   3  -6       26.01       32.67     15.25 o 
  -8   3  -6       20.17       37.32     10.99 o 
  -7   3  -6       32.58       25.38      7.72 o 
  -6   3  -6       48.59       56.13      7.20 o 
  -5   3  -6       93.68       91.63      6.72 o 
  -4   3  -6       43.54       29.26      5.71 o 
  -3   3  -6      746.35      784.72     19.62 o 
  -2   3  -6      793.23      847.28     21.68 o 
  -1   3  -6      780.29      757.95     15.69 o 
   0   3  -6      643.13      601.76     12.90 o 
   1   3  -6     3217.77     3707.44     63.99 o 
   2   3  -6      993.91      952.38     17.56 o 
   3   3  -6     3445.28     3458.37     59.24 o 
   4   3  -6      788.63      793.36     13.58 o 
   5   3  -6      126.90      134.22      4.08 o 
   6   3  -6      432.87      377.44      8.49 o 
   7   3  -6      627.64      693.09     15.02 o 
   8   3  -6      176.70      167.56      6.81 o 
   9   3  -6      126.65      149.91      6.96 o 
  10   3  -6      291.75      292.63     11.23 o 
  11   3  -6       55.03       40.34      8.06 o 
  12   3  -6       65.47       92.01     10.94 o 
  13   3  -6       54.77       60.78     10.94 o 
 -11   4  -6       28.20       31.18     23.51 o 
 -10   4  -6       46.48       29.26     15.40 o 
  -9   4  -6       30.60       54.78     20.10 o 
  -8   4  -6       11.33       21.54     12.42 o 
  -7   4  -6        5.74        8.63      6.67 o 
  -6   4  -6       40.69       25.81      5.80 o 
  -5   4  -6      215.42      251.47     10.41 o 
  -4   4  -6       27.26       27.87      5.32 o 
  -3   4  -6     2574.46     2687.71     56.80 o 
  -2   4  -6      140.71      144.06      6.81 o 
  -1   4  -6      450.29      420.28      8.97 o 
   0   4  -6     1129.27     1149.54     22.26 o 
   1   4  -6     2316.25     2651.49     47.35 o 
   2   4  -6      599.31      731.66     15.40 o 
   3   4  -6      122.00      124.29      4.41 o 
   4   4  -6     3328.13     3136.48     49.07 o 
   5   4  -6      430.69      410.45     10.65 o 
   6   4  -6        0.99        4.32      2.35 o 
   7   4  -6       35.97       69.99      3.65 o 
   8   4  -6     1073.30     1108.34     24.80 o 
   9   4  -6      193.65      194.67      7.96 o 
  10   4  -6       65.91       52.86      4.80 o 
  11   4  -6      244.96      241.15     13.62 o 
  12   4  -6       57.46       53.82      8.01 o 
  13   4  -6       49.62       33.96      9.93 o 
 -12   5  -6        1.26      -16.79     16.79 o 
 -11   5  -6       76.92       60.78     22.21 o 
 -10   5  -6       27.22       15.88     13.96 o 
  -9   5  -6       92.22      132.74     22.21 o 
  -8   5  -6       10.33       -5.80     12.04 o 
  -7   5  -6      607.53      626.70     37.27 o 
  -6   5  -6      223.74      204.55     10.65 o 
  -5   5  -6      730.99      793.36     22.21 o 
  -4   5  -6      451.77      469.21     14.25 o 
  -3   5  -6     2313.31     2307.05     48.40 o 
  -2   5  -6       61.03       66.73      5.37 o 
  -1   5  -6      470.76      473.00     12.38 o 
   0   5  -6     4133.94     4135.20     70.42 o 
   1   5  -6     1457.15     1594.24     29.74 o 
   2   5  -6       73.48       66.73      4.32 o 
   3   5  -6      109.14      118.97      4.80 o 
   4   5  -6      284.95      300.16      7.58 o 
   5   5  -6      293.98      328.89      7.96 o 
   6   5  -6      175.34      187.38      5.37 o 
   7   5  -6      951.52     1033.79     21.11 o 
   8   5  -6       32.16       31.18      3.93 o 
   9   5  -6      383.33      393.75     13.05 o 
  10   5  -6      168.23      155.86      8.20 o 
  11   5  -6       15.26       -1.92      5.28 o 
  12   5  -6      108.36       97.57      9.50 o 
 -12   6  -6       96.09       80.26     28.26 o 
 -11   6  -6       57.39       62.84     19.81 o 
 -10   6  -6      121.63       96.28     18.47 o 
  -9   6  -6       18.02       32.19     13.43 o 
  -8   6  -6      203.30      200.19     24.18 o 
  -7   6  -6       47.41       47.92     15.45 o 
  -6   6  -6     1172.47     1262.09     34.25 o 
  -5   6  -6     1120.66     1199.10     31.85 o 
  -4   6  -6     1177.18     1155.49     28.30 o 
  -3   6  -6     1789.89     1825.99     39.29 o 
  -2   6  -6       60.24       83.42      5.18 o 
  -1   6  -6       39.34       31.18      4.41 o 
   0   6  -6      770.77      784.72     15.97 o 
   1   6  -6      814.31      876.87     20.77 o 
   2   6  -6     1341.69     1460.74     31.81 o 
   3   6  -6      400.06      401.62     12.28 o 
   4   6  -6      402.76      399.89     21.01 o 
   5   6  -6      372.12      374.03     14.39 o 
   6   6  -6      660.97      662.30     22.55 o 
   7   6  -6      776.44      813.22     16.26 o 
   8   6  -6      149.79      137.82      5.13 o 
   9   6  -6       49.63       56.75      5.28 o 
  10   6  -6        7.09       13.86      4.22 o 
  11   6  -6       23.82       10.07      9.16 o 
  12   6  -6        7.37      -10.51     13.91 o 
 -11   7  -6       65.79       91.63     19.72 o 
 -10   7  -6        1.65        0.96     14.01 o 
  -9   7  -6       28.02       20.53     11.51 o 
  -8   7  -6      118.32      145.11     17.41 o 
  -7   7  -6      325.90      400.76     26.29 o 
  -6   7  -6      579.40      529.89     22.16 o 
  -5   7  -6      187.28      206.42      9.45 o 
  -4   7  -6     1022.87      970.03     24.56 o 
  -3   7  -6      341.69      370.63     11.80 o 
  -2   7  -6      861.95      844.73     20.39 o 
  -1   7  -6      307.31      297.86      9.07 o 
   0   7  -6      408.70      423.88     11.71 o 
   1   7  -6     1042.20     1011.39     19.52 o 
   2   7  -6      133.76      147.23      4.27 o 
   3   7  -6      231.79      203.30     13.72 o 
   4   7  -6      353.06      425.70     21.68 o 
   5   7  -6      105.43       99.30      8.73 o 
   6   7  -6      203.97      223.79     13.10 o 
   7   7  -6      229.79      218.56     13.58 o 
   8   7  -6      307.62      311.62     17.80 o 
   9   7  -6       11.05       32.19     10.94 o 
  10   7  -6       71.91       78.29     11.61 o 
  11   7  -6       56.13       36.55     14.82 o 
 -11   8  -6      141.42      143.00     22.55 o 
 -10   8  -6      135.15      165.31     21.40 o 
  -9   8  -6      127.26       68.89     15.25 o 
  -8   8  -6      161.32      162.48     21.20 o 
  -7   8  -6       43.88       63.23     17.41 o 
  -6   8  -6      176.33      212.80     14.06 o 
  -5   8  -6      327.63      340.89     16.98 o 
  -4   8  -6     1930.38     1990.54     48.88 o 
  -3   8  -6     1137.96     1149.54     28.21 o 
  -2   8  -6     1504.35     1569.87     34.73 o 
  -1   8  -6      111.31      123.29      5.85 o 
   0   8  -6        2.27       10.07      3.36 o 
   1   8  -6      137.74      167.56      7.92 o 
   2   8  -6       83.40       74.84      3.41 o 
   3   8  -6     1020.21     1047.94     46.77 o 
   4   8  -6      293.42      267.68     17.89 o 
   5   8  -6      959.89     1033.79     46.48 o 
   6   8  -6       54.45       38.43      7.58 o 
   7   8  -6      184.53      159.70     12.18 o 
   8   8  -6      156.11      108.22     10.94 o 
   9   8  -6       87.27       71.86     12.62 o 
  10   8  -6       32.20       32.67     11.03 o 
  11   8  -6       28.94       46.10     13.96 o 
 -11   9  -6       36.15       55.79     18.66 o 
 -10   9  -6      140.69      145.11     25.33 o 
  -9   9  -6       88.00       41.74     13.29 o 
  -8   9  -6        5.83        2.83     10.94 o 
  -7   9  -6       65.88       53.20     16.93 o 
  -6   9  -6        7.30        3.41      7.72 o 
  -5   9  -6       27.48       25.38      7.72 o 
  -4   9  -6      869.81      948.30     31.04 o 
  -3   9  -6       58.93       76.75      6.52 o 
  -2   9  -6       74.24       79.06      6.62 o 
  -1   9  -6      165.81      173.85      7.53 o 
   0   9  -6      467.18      480.68     13.43 o 
   1   9  -6      564.62      643.30     17.80 o 
   6   9  -6       11.98       20.15     10.60 o 
   7   9  -6      267.69      307.79     17.65 o 
   8   9  -6        6.98        7.63      8.59 o 
   9   9  -6       38.61       27.87     19.19 o 
  10   9  -6       24.31       33.68     16.26 o 
 -11  10  -6      117.96      139.89     29.02 o 
 -10  10  -6        2.10       11.51     14.44 o 
  -9  10  -6       60.28       96.28     18.04 o 
  -8  10  -6       47.24       52.24     15.83 o 
  -7  10  -6       37.23       49.75     16.69 o 
  -6  10  -6       79.67       85.44      9.31 o 
  -5  10  -6      114.31       77.14      8.44 o 
  -4  10  -6       24.70       16.26      6.72 o 
  -3  10  -6      237.11      235.73     12.09 o 
  -2  10  -6     1180.63     1257.43     37.27 o 
  -1  10  -6      117.43      126.74      7.87 o 
   0  10  -6      605.62      623.44     19.67 o 
   1  10  -6       60.23       65.34      4.94 o 
   8  10  -6       15.40       29.26     20.15 o 
   9  10  -6      150.43      144.06     24.18 o 
 -10  11  -6       31.56       58.43     17.75 o 
  -9  11  -6       21.02       39.77     15.73 o 
  -8  11  -6       42.48        1.92     15.78 o 
  -7  11  -6      107.10      136.82     20.00 o 
  -6  11  -6      312.37      320.98     18.04 o 
  -5  11  -6      133.17      132.74     11.61 o 
  -4  11  -6      144.81      112.40     10.22 o 
  -3  11  -6      177.33      165.31     10.70 o 
  -2  11  -6       16.86       17.32      4.75 o 
  -1  11  -6       42.30       47.59      7.58 o 
   0  11  -6       71.91       67.45      6.81 o 
   1  11  -6      513.58      516.85     14.92 o 
  -9  12  -6       29.36       -5.28     19.62 o 
  -8  12  -6        8.91       -4.32     17.32 o 
  -7  12  -6       11.25       13.86     15.83 o 
  -6  12  -6       73.88       96.28     17.17 o 
  -5  12  -6       11.97       11.51      8.20 o 
  -4  12  -6      180.76      160.80     10.55 o 
  -3  12  -6       22.60       18.23      6.19 o 
  -2  12  -6      655.17      661.19     24.80 o 
  -1  12  -6       84.28       77.52      6.19 o 
   0  12  -6      128.65      122.33      6.76 o 
  -9  13  -6       22.50       26.48     16.89 o 
  -8  13  -6       51.40       23.41     19.72 o 
  -7  13  -6        8.94       11.08     17.37 o 
  -6  13  -6      160.27      163.63     20.72 o 
  -5  13  -6        1.78       -8.25      8.25 o 
  -4  13  -6       12.25       35.50     11.47 o 
  -3  13  -6       27.46       36.03     10.51 o 
  -2  13  -6       11.84       27.39      8.25 o 
  -1  13  -6      145.08      127.22     10.36 o 
   0  13  -6       30.77       31.66      5.18 o 
  -8  14  -6        4.69      -16.26     17.32 o 
  -7  14  -6       72.58       94.55     17.89 o 
  -6  14  -6       15.62       -0.48     15.54 o 
  -5  14  -6        5.68      -13.96     13.96 o 
  -4  14  -6       82.41       63.23     14.97 o 
  -3  14  -6      163.90      144.06     14.20 o 
  -2  14  -6       27.86       42.60      9.16 o 
  -1  14  -6      126.15      149.91     11.80 o 
  -6  15  -6       40.76       21.97     11.90 o 
  -5  15  -6       27.77       24.08     14.39 o 
  -4  15  -6      109.40      107.31     16.79 o 
  -3  15  -6       86.47       94.55     14.49 o 
   5 -15  -5        0.60       29.74     22.93 o 
   6 -15  -5       18.92        9.55     15.30 o 
   2 -14  -5       12.39        8.63     14.92 o 
   3 -14  -5       13.80        8.63     14.92 o 
   4 -14  -5       21.78       21.97     14.39 o 
   5 -14  -5      111.65      104.63     21.97 o 
   6 -14  -5       36.35       49.75     17.32 o 
   7 -14  -5       11.91        7.15     12.86 o 
   8 -14  -5       70.28       39.77     14.92 o 
   9 -14  -5       48.73       45.19     15.93 o 
  10 -14  -5       11.09       25.81     18.71 o 
   3 -13  -5       89.80      113.79     18.71 o 
   4 -13  -5       69.18       75.60     15.97 o 
   5 -13  -5      121.01      152.60     21.64 o 
   6 -13  -5      170.16      139.89     20.72 o 
   7 -13  -5       33.83       32.67      9.50 o 
   8 -13  -5       47.27       43.17     10.65 o 
   9 -13  -5       18.66       -8.63      8.63 o 
  10 -13  -5       22.85       18.61     13.43 o 
  11 -13  -5      111.85      105.06     16.17 o 
   0 -12  -5       21.39       19.57     13.00 o 
   4 -12  -5       20.13       44.61      9.07 o 
   5 -12  -5       65.58       49.41      9.55 o 
   6 -12  -5       22.19       25.38     10.60 o 
   7 -12  -5      420.99      400.76     19.28 o 
   8 -12  -5      128.59      115.18     11.27 o 
   9 -12  -5        5.04       -3.79     10.51 o 
  10 -12  -5       32.95       25.38     10.60 o 
  11 -12  -5       24.08       17.32      9.11 o 
  12 -12  -5      141.82      163.63     16.79 o 
  -1 -11  -5       86.77      100.16     14.49 o 
   2 -11  -5      100.30      107.79     15.02 o 
   3 -11  -5      217.41      234.39     20.10 o 
   4 -11  -5      380.81      342.52     21.88 o 
   5 -11  -5      327.64      318.63     13.29 o 
   6 -11  -5      229.39      270.56     12.23 o 
   7 -11  -5      157.28      148.81      9.64 o 
   8 -11  -5       24.48       14.34      8.16 o 
   9 -11  -5       18.82       25.81      9.11 o 
  10 -11  -5        2.11       -7.24      7.24 o 
  11 -11  -5        7.91       33.68      9.64 o 
  12 -11  -5       31.04       30.22      8.68 o 
  13 -11  -5       18.55       31.18     18.61 o 
  -2 -10  -5        2.10        3.41     10.07 o 
  -1 -10  -5      174.30      209.59     16.50 o 
   0 -10  -5       98.97       75.60     13.34 o 
   1 -10  -5       93.53       68.17     11.94 o 
   2 -10  -5       12.96       19.57      6.76 o 
   3 -10  -5      173.11      126.26     13.77 o 
   4 -10  -5      308.64      349.04     22.93 o 
   5 -10  -5      871.93      827.03     32.76 o 
   6 -10  -5      783.16      829.53     23.99 o 
   7 -10  -5       61.83       49.41      7.72 o 
   8 -10  -5       28.24       22.59      9.16 o 
   9 -10  -5       30.58       32.19      7.20 o 
  10 -10  -5      187.81      216.64     14.20 o 
  11 -10  -5        4.74        6.24      6.24 o 
  12 -10  -5       40.75       41.16      9.55 o 
  13 -10  -5       13.41       35.50     17.22 o 
  14 -10  -5       15.13        6.24     22.55 o 
  -3  -9  -5       99.02      126.26     10.84 o 
  -2  -9  -5      184.17      173.27     13.82 o 
  -1  -9  -5      249.19      248.69     11.75 o 
   0  -9  -5      225.02      197.12     17.22 o 
   1  -9  -5       41.65       62.84     11.13 o 
   2  -9  -5      133.43      119.45     11.94 o 
   3  -9  -5      186.87      187.38     13.82 o 
   4  -9  -5      459.73      493.24     18.47 o 
   5  -9  -5      165.31      160.27      9.98 o 
   6  -9  -5     1029.89     1088.00     28.88 o 
   7  -9  -5      638.30      645.51     24.47 o 
   8  -9  -5      179.19      132.74     10.07 o 
   9  -9  -5      230.84      246.62     14.44 o 
  10  -9  -5       22.61       12.90      5.80 o 
  11  -9  -5       18.69       33.96      6.62 o 
  12  -9  -5       83.86       56.13      7.53 o 
  13  -9  -5        3.66        4.32     13.96 o 
  14  -9  -5       45.99       94.12     21.68 o 
  -3  -8  -5       50.65       49.41      6.76 o 
  -2  -8  -5      260.06      266.96     12.18 o 
  -1  -8  -5      399.45      419.37     15.25 o 
   0  -8  -5       29.26       12.90      5.18 o 
   1  -8  -5       25.48       28.78      5.66 o 
   2  -8  -5      570.43      600.70     21.49 o 
   3  -8  -5      275.16      288.89     13.38 o 
   4  -8  -5      643.98      630.01     18.71 o 
   5  -8  -5       27.97       30.70      4.85 o 
   6  -8  -5      260.14      242.50      9.55 o 
   7  -8  -5      708.87      708.16     24.47 o 
   8  -8  -5      586.05      614.71     20.63 o 
   9  -8  -5       69.76       68.55      7.63 o 
  10  -8  -5       34.37       33.68      6.38 o 
  11  -8  -5       82.30       98.01      9.11 o 
  12  -8  -5      185.76      219.85     13.00 o 
  13  -8  -5       53.03       19.57     14.34 o 
  14  -8  -5        6.48      -15.30     15.30 o 
  -4  -7  -5        1.84        8.11     10.99 o 
  -3  -7  -5       24.56       30.22      6.28 o 
  -2  -7  -5      119.55      118.49      6.19 o 
  -1  -7  -5       93.00       92.87      5.90 o 
   0  -7  -5      262.79      278.52     12.42 o 
   1  -7  -5      232.36      219.23     10.36 o 
   2  -7  -5      669.68      655.58     20.20 o 
   3  -7  -5        7.60        6.24      4.27 o 
   4  -7  -5      319.39      348.23     11.47 o 
   5  -7  -5      185.52      186.80      8.40 o 
   6  -7  -5     1154.55     1191.52     28.74 o 
   7  -7  -5       82.64       89.52      6.62 o 
   8  -7  -5       35.29       32.19      5.71 o 
   9  -7  -5      398.06      383.39     16.31 o 
  10  -7  -5      447.53      458.85     19.72 o 
  11  -7  -5       62.26       45.19      6.19 o 
  12  -7  -5        8.36       16.26      6.19 o 
  13  -7  -5        1.79       10.07     19.19 o 
  14  -7  -5       18.88       31.18     10.99 o 
  15  -7  -5       65.30       45.53     13.91 o 
  -5  -6  -5      104.42       99.73     11.80 o 
  -4  -6  -5      142.03      125.73     12.76 o 
  -3  -6  -5      711.00      649.97     25.66 o 
  -2  -6  -5       32.25       29.74      3.84 o 
  -1  -6  -5      206.08      184.98      8.92 o 
   0  -6  -5      576.90      545.15     18.42 o 
   1  -6  -5      220.39      219.23     10.36 o 
   2  -6  -5      425.43      463.55     16.02 o 
   3  -6  -5      325.79      310.09     12.33 o 
   4  -6  -5       35.77       36.79      3.74 o 
   5  -6  -5       53.65       68.55      7.24 o 
   6  -6  -5     1387.86     1538.79     34.35 o 
   7  -6  -5      757.23      725.76     18.90 o 
   8  -6  -5      515.60      466.38     15.16 o 
   9  -6  -5      720.57      751.96     24.03 o 
  10  -6  -5      875.46      953.72     33.82 o 
  11  -6  -5      244.80      235.73     12.09 o 
  12  -6  -5      111.95       91.63      6.72 o 
  13  -6  -5       70.60       73.35     13.14 o 
  14  -6  -5       76.62       71.09     11.80 o 
  15  -6  -5        1.52        9.11     12.04 o 
  -6  -5  -5       33.66       48.84     11.61 o 
  -5  -5  -5       73.51       55.12     10.41 o 
  -4  -5  -5      139.60      149.91     10.75 o 
  -3  -5  -5     1157.02     1171.95     40.49 o 
  -2  -5  -5      915.67      848.57     20.44 o 
  -1  -5  -5      172.88      195.24      7.96 o 
   0  -5  -5     2575.98     2597.62     66.97 o 
   1  -5  -5      755.04      665.70     21.49 o 
   2  -5  -5      212.29      225.75      9.88 o 
   3  -5  -5     3919.24     4360.72    107.02 o 
   4  -5  -5       86.68      108.70      4.56 o 
   5  -5  -5      346.53      290.37     12.71 o 
   6  -5  -5     2237.57     2332.38     48.64 o 
   7  -5  -5      129.19      130.72      6.00 o 
   8  -5  -5      445.53      418.50     13.43 o 
   9  -5  -5      312.05      298.62     10.60 o 
  10  -5  -5       41.21       36.55      4.22 o 
  11  -5  -5      797.14      951.04     31.09 o 
  12  -5  -5      152.25      101.08     11.03 o 
  13  -5  -5       10.88        8.11      9.59 o 
  14  -5  -5       19.19       24.08     11.61 o 
  15  -5  -5       32.90       23.41     11.90 o 
  -7  -4  -5        9.45       13.86     10.12 o 
  -6  -4  -5      318.24      327.31     23.79 o 
  -5  -4  -5      275.97      269.84     15.11 o 
  -4  -4  -5       61.86       48.84      5.18 o 
  -3  -4  -5      321.00      317.86     11.71 o 
  -2  -4  -5     1129.79     1143.60     34.06 o 
  -1  -4  -5     1231.61     1165.95     25.42 o 
   0  -4  -5     4207.36     4346.28    103.95 o 
   1  -4  -5     1734.69     1781.33     46.24 o 
   2  -4  -5      573.51      825.74     22.64 o 
   3  -4  -5     3586.65     3612.03     86.88 o 
   4  -4  -5     2251.98     2192.78     45.14 o 
   5  -4  -5     1999.07     1844.75     48.93 o 
   6  -4  -5     4303.56     4610.08     89.23 o 
   7  -4  -5      520.29      487.44     13.53 o 
   8  -4  -5      135.42      127.75      5.95 o 
   9  -4  -5       60.28       68.55      4.37 o 
  10  -4  -5      373.71      386.84     12.04 o 
  11  -4  -5      630.79      588.95     26.58 o 
  12  -4  -5       45.71       49.41      8.63 o 
  13  -4  -5      163.04      138.35     13.91 o 
  14  -4  -5       19.01        2.40      8.63 o 
  15  -4  -5       34.57       26.48     11.94 o 
  -8  -3  -5       73.37       77.52     16.21 o 
  -7  -3  -5      127.86      128.71     15.40 o 
  -6  -3  -5      325.34      332.88     17.61 o 
  -5  -3  -5      383.40      377.44     16.17 o 
  -4  -3  -5     1513.90     1562.92     34.64 o 
  -3  -3  -5     1238.13     1333.08     28.78 o 
  -2  -3  -5      391.85      387.71     13.82 o 
  -1  -3  -5     1025.81      964.57     27.20 o 
   0  -3  -5     6294.98     6847.14    159.51 o 
   1  -3  -5     2620.05     2807.11     69.61 o 
   2  -3  -5     2095.96     2061.49     51.71 o 
   3  -3  -5     1808.60     2123.61     54.50 o 
   4  -3  -5      600.94      725.76     22.40 o 
   5  -3  -5     1144.87     1245.01     34.01 o 
   6  -3  -5      189.10      174.42      5.80 o 
   7  -3  -5     4636.52     4562.63     88.75 o 
   8  -3  -5       56.47       61.50      2.73 o 
   9  -3  -5      206.68      254.92     13.29 o 
  10  -3  -5      300.52      317.09     16.36 o 
  11  -3  -5      655.66      718.71     24.66 o 
  12  -3  -5       34.60       28.30      9.11 o 
  13  -3  -5      310.27      291.09     17.94 o 
  14  -3  -5       27.94       27.39      9.64 o 
  15  -3  -5        0.22       22.59     11.47 o 
  -9  -2  -5       61.33       50.37     17.70 o 
  -8  -2  -5      132.66      152.60     17.85 o 
  -7  -2  -5      104.32       79.44     10.17 o 
  -6  -2  -5     1745.27     1907.35     53.58 o 
  -5  -2  -5      652.92      648.86     17.85 o 
  -4  -2  -5     1078.38     1083.68     24.51 o 
  -3  -2  -5      473.12      512.91     13.91 o 
  -2  -2  -5      123.23      150.44      6.43 o 
  -1  -2  -5     1598.81     1757.39     38.57 o 
   0  -2  -5     2619.67     2461.04     49.99 o 
   1  -2  -5     2471.94     2658.25     69.99 o 
   2  -2  -5     1489.90     1485.97     38.86 o 
   3  -2  -5      414.75      364.78     11.71 o 
   4  -2  -5      545.41      600.70     17.17 o 
   5  -2  -5     1505.90     1485.97     40.54 o 
   6  -2  -5      416.64      417.59      8.97 o 
   7  -2  -5      103.02      100.16      7.44 o 
   8  -2  -5      166.42      128.23      8.44 o 
   9  -2  -5       32.36       30.70      4.85 o 
  10  -2  -5      878.01      936.21     28.16 o 
  11  -2  -5       54.83       42.31      6.86 o 
  12  -2  -5      332.93      340.12     15.35 o 
  13  -2  -5       70.75       72.96     11.61 o 
  14  -2  -5       46.69       38.43      9.50 o 
  15  -2  -5       51.14       37.32     12.57 o 
 -10  -1  -5        9.54       27.87     17.80 o 
  -9  -1  -5      108.93      130.20     20.00 o 
  -8  -1  -5      190.95      190.40     12.71 o 
  -7  -1  -5       23.47        7.63      4.85 o 
  -6  -1  -5       81.97      101.51      7.05 o 
  -5  -1  -5       86.39       83.04      5.56 o 
  -4  -1  -5      911.58      871.69     19.38 o 
  -3  -1  -5      281.10      292.63      8.97 o 
  -2  -1  -5      448.51      471.13     13.29 o 
  -1  -1  -5      991.61     1016.95     23.75 o 
   0  -1  -5      975.58      982.36     21.97 o 
   1  -1  -5     6016.12     5806.20     96.81 o 
   2  -1  -5     1483.86     1557.74     32.86 o 
   3  -1  -5     2573.45     1978.83     40.92 o 
   4  -1  -5      884.41      748.36     16.79 o 
   5  -1  -5      117.00       92.01      3.79 o 
   6  -1  -5     2337.78     2498.12     61.31 o 
   7  -1  -5      723.62      715.16     21.11 o 
   8  -1  -5      383.28      424.79     12.62 o 
   9  -1  -5      539.11      528.89     16.12 o 
  10  -1  -5        2.20        8.11      5.76 o 
  11  -1  -5       10.26        6.67      4.75 o 
  12  -1  -5      162.46      158.07     10.46 o 
  13  -1  -5      350.29      441.20     23.03 o 
  14  -1  -5        1.65       21.16      9.69 o 
  15  -1  -5       39.29       92.44     21.06 o 
 -11   0  -5       11.36       -6.24     22.11 o 
 -10   0  -5       88.02       98.87     17.85 o 
  -9   0  -5       29.38       43.17     13.53 o 
  -8   0  -5       96.99       75.22      8.73 o 
  -7   0  -5      763.18      782.27     25.71 o 
  -6   0  -5       26.12       13.38      3.84 o 
  -5   0  -5      476.90      529.89     14.10 o 
  -4   0  -5     2440.84     2463.25     47.83 o 
  -3   0  -5      107.92      126.26      4.94 o 
  -2   0  -5      421.78      439.32     12.86 o 
  -1   0  -5       16.77       15.35      3.45 o 
   0   0  -5     3818.97     3664.89     74.26 o 
   1   0  -5     1693.59     1829.73     37.47 o 
   2   0  -5     3171.58     3015.02     50.51 o 
   3   0  -5     6485.50     6408.53    105.20 o 
   4   0  -5     2075.95     1986.60     33.20 o 
   5   0  -5     4908.24     4708.75     90.19 o 
   6   0  -5     1036.57      934.87     25.42 o 
   7   0  -5     1498.47     1442.41     31.61 o 
   8   0  -5      302.39      292.63      8.97 o 
   9   0  -5      326.77      315.51     10.89 o 
  10   0  -5      934.17     1045.11     28.30 o 
  11   0  -5       11.62       20.15      5.71 o 
  12   0  -5      101.13      112.40     10.70 o 
  13   0  -5       15.75       11.99      8.20 o 
  14   0  -5       46.42       25.81      9.59 o 
 -11   1  -5        7.63       -9.11     15.35 o 
 -10   1  -5       62.13       36.55     14.82 o 
  -9   1  -5      108.03      110.53     20.72 o 
  -8   1  -5      127.19      140.94     18.71 o 
  -7   1  -5      580.58      648.86     20.10 o 
  -6   1  -5       45.96       50.99      4.37 o 
  -5   1  -5      469.33      503.03     12.76 o 
  -4   1  -5      111.78      113.31      4.65 o 
  -3   1  -5     1419.90     1339.46     27.25 o 
  -2   1  -5      447.37      454.15     12.14 o 
  -1   1  -5      172.57      224.46      7.20 o 
   0   1  -5      849.36      930.84     20.05 o 
   1   1  -5       48.47       23.03      2.93 o 
   2   1  -5     1349.35     1196.03     22.74 o 
   3   1  -5     2620.14     2573.15     44.42 o 
   4   1  -5     1745.90     1632.96     24.80 o 
   5   1  -5      274.86      254.92      7.00 o 
   6   1  -5     3870.07     3992.78     71.96 o 
   7   1  -5      574.05      553.35     12.38 o 
   8   1  -5       79.68      123.29      5.85 o 
   9   1  -5      223.07      250.08      9.69 o 
  10   1  -5      190.19      158.07      8.83 o 
  11   1  -5       59.49       71.86      8.16 o 
  12   1  -5      132.11      101.08     10.12 o 
  13   1  -5       27.09       35.50      9.11 o 
  14   1  -5        7.82       11.51      9.64 o 
 -12   2  -5       39.38       40.92     19.33 o 
 -11   2  -5       38.01      -21.20     21.20 o 
 -10   2  -5      135.33      101.51     17.22 o 
  -9   2  -5        8.73       12.42     12.04 o 
  -8   2  -5      234.86      216.64     14.20 o 
  -7   2  -5      314.94      322.56     17.32 o 
  -6   2  -5      224.80      257.03     11.23 o 
  -5   2  -5      406.39      427.48     10.89 o 
  -4   2  -5      829.92      925.52     23.99 o 
  -3   2  -5      567.31      494.20     11.71 o 
  -2   2  -5     3260.64     3399.37     58.77 o 
  -1   2  -5      795.88      829.53     20.20 o 
   0   2  -5     4404.95     4191.72     82.22 o 
   1   2  -5     5231.08     4820.62     94.26 o 
   2   2  -5     1404.65     1317.11     23.84 o 
   3   2  -5       14.54        6.24      1.97 o 
   4   2  -5     6235.93     6363.06     87.36 o 
   5   2  -5      366.01      274.88      6.52 o 
   6   2  -5     1690.93     1608.30     29.89 o 
   7   2  -5      979.11     1090.92     21.68 o 
   8   2  -5      737.61      667.96     15.83 o 
   9   2  -5      772.95      754.35     21.64 o 
  10   2  -5      147.69      126.74      8.40 o 
  11   2  -5       11.34        0.96      5.80 o 
  12   2  -5       18.29       16.26      8.63 o 
  13   2  -5       29.84       35.50      8.63 o 
  14   2  -5       66.95       80.64     13.77 o 
 -12   3  -5       21.74       -3.79     21.01 o 
 -11   3  -5       36.63       30.70     16.74 o 
 -10   3  -5       13.35        7.15     16.74 o 
  -9   3  -5        4.21        9.55     10.94 o 
  -8   3  -5      502.17      507.92     23.70 o 
  -7   3  -5      357.55      354.80     19.00 o 
  -6   3  -5       69.13       71.09      6.28 o 
  -5   3  -5      710.90      705.85     18.61 o 
  -4   3  -5      393.57      383.39     12.86 o 
  -3   3  -5        7.90        1.44      3.36 o 
  -2   3  -5        8.75       11.99      3.36 o 
  -1   3  -5      207.67      200.19      5.56 o 
   0   3  -5     2038.20     2002.24     37.23 o 
   1   3  -5     4684.70     4693.74     81.02 o 
   2   3  -5      407.45      496.17      9.74 o 
   3   3  -5     1190.47     1257.43     23.31 o 
   4   3  -5      747.63      783.52     13.48 o 
   5   3  -5      196.24      219.85      5.18 o 
   6   3  -5      167.37      164.16      5.04 o 
   7   3  -5     1758.46     1681.12     32.33 o 
   8   3  -5     1096.72     1075.04     24.42 o 
   9   3  -5      197.02      228.39      9.26 o 
  10   3  -5       59.23       39.77      5.23 o 
  11   3  -5       39.56       62.84      8.68 o 
  12   3  -5        2.08        5.80      7.72 o 
  13   3  -5       26.03       28.78      8.25 o 
 -12   4  -5       11.53       -8.11     15.35 o 
 -11   4  -5        8.26       17.70     19.72 o 
 -10   4  -5       52.64       67.11     15.78 o 
  -9   4  -5       17.11       24.95     10.94 o 
  -8   4  -5      119.92      101.08      9.69 o 
  -7   4  -5      265.61      298.62     15.88 o 
  -6   4  -5     1916.84     1884.47     47.54 o 
  -5   4  -5      111.74      114.22      6.57 o 
  -4   4  -5      716.27      691.94     18.42 o 
  -3   4  -5     1201.92     1186.96     27.15 o 
  -2   4  -5      561.99      643.30     16.65 o 
  -1   4  -5     1315.40     1507.99     32.33 o 
   0   4  -5      437.63      445.80     11.08 o 
   1   4  -5     1242.15     1098.17     20.34 o 
   2   4  -5     1126.92     1021.17     19.62 o 
   3   4  -5       98.51      104.63      4.46 o 
   4   4  -5      931.83      965.96     21.78 o 
   5   4  -5     1661.06     1733.60     43.75 o 
   6   4  -5      244.12      246.62      6.86 o 
   7   4  -5      934.61      934.87     17.41 o 
   8   4  -5      630.02      600.70     17.17 o 
   9   4  -5       59.12       36.79      4.80 o 
  10   4  -5       13.92        7.63      3.89 o 
  11   4  -5       78.17       77.14      8.44 o 
  12   4  -5       60.77       70.37      9.16 o 
  13   4  -5       75.33       58.09     11.03 o 
 -12   5  -5       57.63      106.40     28.93 o 
 -11   5  -5       11.90       13.38     14.44 o 
 -10   5  -5       69.48       70.37     17.65 o 
  -9   5  -5       33.46       35.50     12.52 o 
  -8   5  -5      877.98      900.38     46.00 o 
  -7   5  -5      292.43      276.36     14.58 o 
  -6   5  -5      509.61      530.90     18.18 o 
  -5   5  -5      245.12      237.75     10.12 o 
  -4   5  -5      200.84      183.20      7.72 o 
  -3   5  -5     1972.35     2053.57     43.65 o 
  -2   5  -5     3765.90     3609.39     73.68 o 
  -1   5  -5      925.25      767.64     18.23 o 
   0   5  -5     3992.31     3970.66     69.03 o 
   1   5  -5      697.92      834.61     16.45 o 
   2   5  -5     3649.52     3562.18     70.61 o 
   3   5  -5     1042.40     1111.26     23.36 o 
   4   5  -5      340.82      321.79      7.05 o 
   5   5  -5      180.27      189.20      4.80 o 
   6   5  -5      399.84      394.61      8.68 o 
   7   5  -5       86.60       96.28      4.32 o 
   8   5  -5      556.14      521.84     16.02 o 
   9   5  -5       60.92       64.62      4.94 o 
  10   5  -5      107.18      155.86      9.31 o 
  11   5  -5       17.23       -0.96      3.84 o 
  12   5  -5       83.61       82.61      9.16 o 
 -12   6  -5       31.40       50.99     18.76 o 
 -11   6  -5       70.55       90.76     19.62 o 
 -10   6  -5      377.01      379.12     33.24 o 
  -9   6  -5      120.69      155.86     21.35 o 
  -8   6  -5       94.92      102.85     15.97 o 
  -7   6  -5      687.59      656.68     23.55 o 
  -6   6  -5     1768.09     1805.46     46.53 o 
  -5   6  -5      277.44      257.75      9.83 o 
  -4   6  -5       92.99      114.70      6.57 o 
  -3   6  -5      255.15      287.40      9.64 o 
  -2   6  -5      724.48      709.36     17.51 o 
  -1   6  -5     2191.29     2424.25     51.76 o 
   0   6  -5      820.89      709.36     16.31 o 
   1   6  -5     2061.62     2041.67     41.54 o 
   2   6  -5      449.71      392.02      9.55 o 
   3   6  -5     2292.35     2326.05     82.42 o 
   4   6  -5     1281.69     1276.14     34.44 o 
   5   6  -5      934.43      991.96     30.37 o 
   6   6  -5     1178.89     1272.98     39.10 o 
   7   6  -5      165.03      203.93      7.48 o 
   8   6  -5       77.61       83.81      4.03 o 
   9   6  -5       16.06       17.32      2.93 o 
  10   6  -5       49.73       47.01      5.71 o 
  11   6  -5      100.88       92.44      7.58 o 
  12   6  -5        6.54      -12.52     12.52 o 
 -12   7  -5       21.70       14.87     17.75 o 
 -11   7  -5       74.63       72.96     19.09 o 
 -10   7  -5       69.56       81.41     17.80 o 
  -9   7  -5      172.32      164.73     19.67 o 
  -8   7  -5      114.27      145.11     17.94 o 
  -7   7  -5      533.58      516.85     25.90 o 
  -6   7  -5      233.52      259.86     11.99 o 
  -5   7  -5       70.77       51.28      5.66 o 
  -4   7  -5      102.58       92.44      6.72 o 
  -3   7  -5      320.91      262.69      9.93 o 
  -2   7  -5      418.62      443.02     12.90 o 
  -1   7  -5        5.39        8.11      3.36 o 
   0   7  -5      207.91      216.64      6.43 o 
   1   7  -5      228.15      231.03      9.31 o 
   2   7  -5      893.27      920.19     37.23 o 
   3   7  -5      735.94      798.30     32.19 o 
   4   7  -5       23.99       18.23      6.19 o 
   5   7  -5      167.96      156.96      9.31 o 
   6   7  -5      203.17      189.78     10.84 o 
   7   7  -5      372.01      343.33     17.03 o 
   8   7  -5       19.81       41.74      9.07 o 
   9   7  -5       45.29       42.60      9.74 o 
  10   7  -5       12.54       26.48     11.51 o 
  11   7  -5       52.13       46.10     11.90 o 
 -12   8  -5       65.08       68.17     20.24 o 
 -11   8  -5       13.51       45.19     17.65 o 
 -10   8  -5       12.52       14.87     14.34 o 
  -9   8  -5      191.81      211.51     25.47 o 
  -8   8  -5      109.63       98.01     14.73 o 
  -7   8  -5       74.95       89.13     10.75 o 
  -6   8  -5      118.82      104.19     11.18 o 
  -5   8  -5       75.68       76.75      6.52 o 
  -4   8  -5      471.47      481.64     14.44 o 
  -3   8  -5     1129.99     1112.70     26.29 o 
  -2   8  -5      254.16      245.23      8.92 o 
  -1   8  -5      128.01      139.89      6.24 o 
   0   8  -5      336.71      368.95     10.94 o 
   1   8  -5     1303.23     1328.29     31.95 o 
   4   8  -5      986.91     1018.34     50.32 o 
   5   8  -5       49.66       73.35     10.12 o 
   6   8  -5       84.25       80.64      9.07 o 
   7   8  -5       69.52       54.16      9.98 o 
   8   8  -5      112.80      123.29     13.62 o 
   9   8  -5       42.09       45.53     10.65 o 
  10   8  -5       75.45       60.11     11.90 o 
 -12   9  -5       20.69       46.39     20.58 o 
 -11   9  -5       73.79       52.86     16.89 o 
 -10   9  -5      104.43      149.91     24.66 o 
  -9   9  -5      121.88      122.33     18.42 o 
  -8   9  -5       55.51       48.50     16.17 o 
  -7   9  -5       18.85       -0.48      7.29 o 
  -6   9  -5      588.91      555.42     23.75 o 
  -5   9  -5      100.53       89.13      8.68 o 
  -4   9  -5      483.50      538.00     19.28 o 
  -3   9  -5      210.28      215.97      9.02 o 
  -2   9  -5      202.86      204.55      8.16 o 
  -1   9  -5      753.72      740.01     20.24 o 
   0   9  -5       52.15       40.34      3.89 o 
   1   9  -5      793.72      740.01     20.24 o 
   6   9  -5      159.16      164.73     17.99 o 
   7   9  -5      469.78      510.90     33.68 o 
   8   9  -5       56.10       77.14     17.32 o 
   9   9  -5       28.52       33.68     15.02 o 
  10   9  -5       43.73       21.16     17.32 o 
 -11  10  -5       37.76        6.67     22.55 o 
 -10  10  -5        6.67       31.18     15.88 o 
  -9  10  -5      281.04      388.57     31.95 o 
  -8  10  -5       78.95      101.08     15.83 o 
  -7  10  -5      251.66      219.85     14.30 o 
  -6  10  -5      126.28      133.74     11.13 o 
  -5  10  -5      107.15      107.79      9.11 o 
  -4  10  -5      446.39      460.72     17.85 o 
  -3  10  -5       60.73       57.09      6.62 o 
  -2  10  -5      890.38      872.99     27.20 o 
  -1  10  -5      143.43      147.23      7.44 o 
   0  10  -5      113.58      116.14      8.49 o 
   1  10  -5      557.69      594.27     17.08 o 
   7  10  -5       52.66       47.01     19.24 o 
   8  10  -5       78.84       21.97     20.53 o 
   9  10  -5      214.35      285.14     31.09 o 
 -11  11  -5        1.04      -14.97     14.97 o 
 -10  11  -5        3.72      -12.42     19.62 o 
  -9  11  -5       14.20       25.38     14.34 o 
  -8  11  -5      133.52      146.70     17.51 o 
  -7  11  -5       65.10       60.44     13.96 o 
  -6  11  -5      181.90      145.64     11.61 o 
  -5  11  -5      195.32      173.85     11.56 o 
  -4  11  -5       18.33       29.74      6.67 o 
  -3  11  -5      879.65      866.51     29.65 o 
  -2  11  -5      505.21      534.93     28.35 o 
  -1  11  -5      286.76      269.84     11.51 o 
   0  11  -5       53.46       62.51      4.17 o 
   8  11  -5       55.83       26.48     17.37 o 
 -10  12  -5       12.53       12.90     16.84 o 
  -9  12  -5      156.20      141.42     21.35 o 
  -8  12  -5       12.85       36.79     13.82 o 
  -7  12  -5        7.35       10.51     10.51 o 
  -6  12  -5      109.68      109.14     10.99 o 
  -5  12  -5       13.88        9.55      7.15 o 
  -4  12  -5      171.27      170.40     11.42 o 
  -3  12  -5      174.51      193.42     10.99 o 
  -2  12  -5        6.90        7.63      4.37 o 
  -1  12  -5       77.35       67.11      5.37 o 
   0  12  -5      228.34      189.20     12.66 o 
  -9  13  -5      100.30       74.84     21.20 o 
  -8  13  -5       23.32       11.08     13.00 o 
  -7  13  -5       69.14       85.82     15.40 o 
  -6  13  -5      193.95      202.68     19.33 o 
  -5  13  -5      104.13       99.30     13.96 o 
  -4  13  -5      116.71      104.63     12.57 o 
  -2  13  -5       91.20       72.96     10.12 o 
  -1  13  -5      362.12      345.78     17.94 o 
   0  13  -5       95.91      102.37      7.53 o 
  -8  14  -5       77.26       62.51     16.26 o 
  -7  14  -5       69.49       91.63     20.15 o 
  -6  14  -5       32.73       34.97     15.30 o 
  -5  14  -5       18.97       39.77     11.61 o 
  -4  14  -5       11.83       20.15      8.63 o 
  -3  14  -5       95.30      125.73     14.73 o 
  -2  14  -5      136.71      132.21     11.08 o 
  -1  14  -5      172.73      166.99     11.32 o 
  -7  15  -5       16.12       47.01     13.53 o 
  -6  15  -5       40.36       38.95     12.04 o 
  -5  15  -5       32.01       27.39     10.55 o 
  -4  15  -5        2.65       -1.92      7.20 o 
  -3  15  -5       61.69       64.62     11.61 o 
  -2  15  -5       38.18       48.50      9.16 o 
  -3  16  -5       11.96       -8.20      8.20 o 
   3 -15  -4       11.72       47.59     16.93 o 
   4 -15  -4        4.32       34.44     23.41 o 
   5 -15  -4       11.80      -18.23     21.16 o 
   6 -15  -4        8.31       13.86     15.83 o 
   7 -15  -4       16.47       44.61     16.69 o 
   8 -15  -4       33.65       33.20     16.41 o 
   0 -14  -4      106.09      113.79     21.01 o 
   1 -14  -4       50.85       57.42     19.57 o 
   2 -14  -4      123.27      111.44     20.82 o 
   3 -14  -4       13.90       16.79     14.34 o 
   4 -14  -4        8.33       13.86     18.76 o 
   5 -14  -4        1.40      -11.56     11.56 o 
   6 -14  -4      116.63      113.31     21.92 o 
   7 -14  -4       13.33       27.39     14.92 o 
   8 -14  -4      136.43      148.81     21.40 o 
   9 -14  -4       38.76       52.24     18.66 o 
  10 -14  -4        2.60      -12.04     12.04 o 
   0 -13  -4       16.63       24.95     10.07 o 
   2 -13  -4      208.34      221.15     22.79 o 
   3 -13  -4       55.65       84.62     16.50 o 
   4 -13  -4       10.99       12.90     17.80 o 
   5 -13  -4       18.54       16.79     12.38 o 
   6 -13  -4        5.06      -15.35     15.35 o 
   7 -13  -4       15.80        8.63      8.63 o 
   8 -13  -4      246.40      270.56     18.76 o 
   9 -13  -4      249.51      254.92     19.57 o 
  10 -13  -4       19.56        7.15      9.11 o 
  11 -13  -4       22.59       15.88     10.12 o 
  -1 -12  -4       47.92       55.79     17.65 o 
   3 -12  -4        3.51        3.41     10.55 o 
   4 -12  -4       10.93       26.48      8.11 o 
   5 -12  -4      170.12      165.31     12.38 o 
   6 -12  -4      587.18      539.01     23.41 o 
   7 -12  -4      382.32      385.12     19.76 o 
   8 -12  -4      343.70      332.06     17.56 o 
   9 -12  -4       22.83       19.57     11.03 o 
  10 -12  -4       47.93       40.34     11.13 o 
  11 -12  -4       26.92       29.74     10.03 o 
  12 -12  -4      128.96       85.44     13.38 o 
  -2 -11  -4       41.97       42.60      9.74 o 
  -1 -11  -4       21.32       23.03      9.64 o 
   2 -11  -4      868.56      945.62     43.13 o 
   3 -11  -4      318.32      304.72     19.86 o 
   4 -11  -4      312.51      331.29     16.74 o 
   5 -11  -4      177.26      196.49     10.46 o 
   6 -11  -4       64.52       72.58      7.82 o 
   7 -11  -4      699.95      682.73     22.88 o 
   8 -11  -4      130.32      141.42     11.99 o 
   9 -11  -4      321.60      374.90     18.66 o 
  10 -11  -4        3.08       12.42      7.72 o 
  11 -11  -4       19.61       13.38      7.20 o 
  12 -11  -4        3.19        3.79      8.11 o 
  13 -11  -4       92.02       63.23     18.80 o 
  -3 -10  -4       29.08       29.26     11.61 o 
  -2 -10  -4       91.48       76.37     13.00 o 
  -1 -10  -4      130.39      153.13     14.10 o 
   0 -10  -4       73.06       80.26     10.22 o 
   1 -10  -4      306.99      324.91     21.30 o 
   2 -10  -4       23.50       33.96      7.68 o 
   4 -10  -4       21.26       30.22      5.76 o 
   5 -10  -4       26.26       33.20      5.80 o 
   6 -10  -4      498.36      463.55     15.11 o 
   7 -10  -4      112.33      126.26      9.83 o 
   8 -10  -4       25.59       17.70      6.28 o 
   9 -10  -4      304.34      285.14     14.78 o 
  10 -10  -4        9.30        1.44      5.80 o 
  11 -10  -4       77.98       77.52     10.41 o 
  12 -10  -4       56.01       64.62     11.61 o 
  13 -10  -4        9.34       27.87     16.41 o 
  14 -10  -4       24.45        3.79     16.21 o 
  -4  -9  -4       47.15       44.61      9.93 o 
  -3  -9  -4       23.33       25.81     10.89 o 
  -2  -9  -4      185.84      198.31     11.08 o 
  -1  -9  -4      480.34      456.98     14.97 o 
   0  -9  -4      339.98      299.39     15.16 o 
   1  -9  -4      291.60      278.52     12.42 o 
   2  -9  -4      376.92      367.27     15.97 o 
   3  -9  -4      153.48      143.53      7.87 o 
   4  -9  -4      260.91      295.60     11.32 o 
   5  -9  -4      782.37      788.41     20.92 o 
   6  -9  -4      338.02      361.42     15.83 o 
   7  -9  -4       12.04       11.08      6.28 o 
   8  -9  -4      283.13      280.01     13.91 o 
   9  -9  -4      863.55      968.64     31.37 o 
  10  -9  -4      104.38      106.88     10.89 o 
  11  -9  -4       17.68        7.63      7.15 o 
  12  -9  -4       40.99       36.79      9.02 o 
  13  -9  -4       26.57       36.79     17.27 o 
  14  -9  -4       24.59       45.19     19.72 o 
  -3  -8  -4       26.90       21.54      4.89 o 
  -2  -8  -4      208.42      197.74      9.26 o 
  -1  -8  -4      326.37      340.89     11.32 o 
   0  -8  -4      171.92      169.82      8.54 o 
   1  -8  -4       63.28       71.09      6.28 o 
   2  -8  -4      978.23      993.35     30.37 o 
   3  -8  -4      461.87      461.68     13.19 o 
   4  -8  -4      177.49      183.20      7.72 o 
   5  -8  -4      179.92      203.30      7.48 o 
   6  -8  -4      612.25      635.53     18.76 o 
   7  -8  -4      100.70       85.01      7.29 o 
   8  -8  -4      536.10      615.81     21.73 o 
   9  -8  -4      245.40      221.15     11.71 o 
  10  -8  -4      316.97      305.48     16.07 o 
  11  -8  -4       68.72       62.84      7.63 o 
  12  -8  -4      298.87      291.86     15.73 o 
  13  -8  -4       61.15       62.84     22.21 o 
  14  -8  -4        5.06       -8.63     10.55 o 
  -4  -7  -4      102.71       95.85      9.88 o 
  -3  -7  -4       20.50       24.95      4.80 o 
  -2  -7  -4      651.10      661.19     18.04 o 
  -1  -7  -4      177.01      182.63      7.68 o 
   0  -7  -4     1828.84     1848.54     50.85 o 
   1  -7  -4      967.43     1000.26     29.07 o 
   2  -7  -4      810.59      851.11     29.41 o 
   3  -7  -4      101.03       94.55      7.24 o 
   4  -7  -4      993.34     1014.17     23.70 o 
   5  -7  -4       81.07       72.58      7.10 o 
   6  -7  -4      478.79      450.45     13.00 o 
   7  -7  -4      251.17      252.14      9.74 o 
   8  -7  -4      576.85      563.71     19.76 o 
   9  -7  -4     1313.08     1357.17     41.98 o 
  10  -7  -4       20.15       22.59      5.23 o 
  11  -7  -4        3.93        7.63      5.18 o 
  12  -7  -4       77.34       79.06      8.59 o 
  13  -7  -4      116.28      142.48     14.63 o 
  14  -7  -4       21.92       24.95      9.64 o 
  15  -7  -4       69.32      114.70     21.59 o 
  -5  -6  -4      744.54      724.56     36.55 o 
  -4  -6  -4      463.64      458.85     18.76 o 
  -3  -6  -4      130.61      118.49      6.19 o 
  -2  -6  -4       49.74       63.23      4.17 o 
  -1  -6  -4      698.13      776.18     18.33 o 
   0  -6  -4      178.33      194.05      8.54 o 
   1  -6  -4     2879.99     3107.12     78.15 o 
   2  -6  -4      104.95      123.29      7.29 o 
   3  -6  -4      925.52      899.08     21.01 o 
   4  -6  -4      263.78      352.30     10.70 o 
   5  -6  -4       35.52       52.24      5.71 o 
   6  -6  -4     2211.78     2182.57     47.06 o 
   7  -6  -4      169.69      153.13      6.52 o 
   8  -6  -4       39.05       28.78      4.22 o 
   9  -6  -4      336.17      317.09     11.71 o 
  10  -6  -4      271.45      274.16     12.33 o 
  11  -6  -4        6.20       -4.85      4.85 o 
  12  -6  -4       83.16      116.14      8.97 o 
  13  -6  -4      259.34      303.95     18.33 o 
  14  -6  -4       18.75        0.00      4.80 o 
  15  -6  -4        2.32      -11.51     13.96 o 
  -6  -5  -4      516.70      489.36     27.15 o 
  -5  -5  -4      121.90      115.66     14.15 o 
  -4  -5  -4      267.14      229.06      9.93 o 
  -3  -5  -4      260.19      221.15      9.11 o 
  -2  -5  -4      337.61      336.09      8.83 o 
  -1  -5  -4      586.01      551.29     13.38 o 
   0  -5  -4     2547.47     2733.33     66.39 o 
   1  -5  -4      877.26      952.38     25.66 o 
   2  -5  -4     1111.29      980.97     27.44 o 
   3  -5  -4      144.99      105.97      5.42 o 
   4  -5  -4     1445.37     1318.74     36.60 o 
   5  -5  -4     1158.06     1016.95     29.36 o 
   6  -5  -4      606.19      651.07     16.79 o 
   7  -5  -4      275.37      307.79      9.98 o 
   8  -5  -4     1001.74      896.45     23.60 o 
   9  -5  -4      815.62      839.65     24.13 o 
  10  -5  -4      150.64      136.82      8.20 o 
  11  -5  -4      177.53      156.39      8.20 o 
  12  -5  -4      297.98      336.86     18.47 o 
  13  -5  -4       42.61       27.39      9.16 o 
  14  -5  -4       21.68       39.24     10.99 o 
  15  -5  -4       56.80       82.22     13.10 o 
  -7  -4  -4      218.64      205.17     18.18 o 
  -6  -4  -4      513.98      548.22     28.74 o 
  -5  -4  -4      858.03      860.08     24.42 o 
  -4  -4  -4      428.69      453.24     14.01 o 
  -3  -4  -4      337.39      313.21     10.84 o 
  -2  -4  -4     1298.38     1075.04     22.98 o 
  -1  -4  -4       24.65       33.96      2.83 o 
   0  -4  -4     4048.89     3910.17     95.85 o 
   1  -4  -4      104.12      138.83      7.24 o 
   2  -4  -4     1191.78     1237.28     32.38 o 
   3  -4  -4     6763.52     7132.76    136.86 o 
   4  -4  -4     1121.74     1127.38     33.82 o 
   5  -4  -4      291.06      268.40     10.75 o 
   6  -4  -4      640.25      690.79     16.12 o 
   7  -4  -4        8.62       19.57      3.89 o 
   8  -4  -4      568.43      555.42     15.49 o 
   9  -4  -4      139.34      146.70      6.91 o 
  10  -4  -4      382.24      401.62     13.14 o 
  11  -4  -4      575.34      631.12     22.02 o 
  12  -4  -4        0.71        1.92      7.20 o 
  13  -4  -4        1.05       -1.44      9.11 o 
  14  -4  -4       58.22       47.92     10.60 o 
  15  -4  -4       26.27       39.24     10.99 o 
  -8  -3  -4      184.53      192.22     19.43 o 
  -7  -3  -4      107.65       91.19     15.49 o 
  -6  -3  -4      518.36      592.11     21.30 o 
  -5  -3  -4      955.49      916.21     23.89 o 
  -4  -3  -4     1100.68     1238.82     24.66 o 
  -3  -3  -4     1519.94     1521.66     34.16 o 
  -2  -3  -4     1570.61     1640.05     44.33 o 
  -1  -3  -4     3055.34     3109.57     61.07 o 
   0  -3  -4     2229.15     2396.28     60.06 o 
   1  -3  -4     4712.98     4427.50    104.91 o 
   2  -3  -4       76.38      104.19      5.37 o 
   3  -3  -4      629.22      578.35     12.66 o 
   4  -3  -4       89.81      111.01      6.91 o 
   5  -3  -4      497.30      633.32     18.76 o 
   6  -3  -4       70.27       66.73      3.93 o 
   7  -3  -4     1287.57     1467.45     31.90 o 
   8  -3  -4      523.29      540.02     14.25 o 
   9  -3  -4     1074.86     1106.90     34.97 o 
  10  -3  -4      378.66      456.98     16.84 o 
  11  -3  -4      650.79      621.23     22.93 o 
  12  -3  -4       65.96       62.51      9.69 o 
  13  -3  -4       26.38       15.88     11.51 o 
  14  -3  -4       16.67        1.92      7.63 o 
  15  -3  -4       10.98       25.38     11.90 o 
  -9  -2  -4       12.92       -9.11     15.88 o 
  -8  -2  -4       81.60       74.45     13.62 o 
  -7  -2  -4      201.71      184.98     11.32 o 
  -6  -2  -4       39.71       30.22      4.32 o 
  -5  -2  -4      384.98      363.10     10.84 o 
  -4  -2  -4     2107.24     2093.44     42.07 o 
  -3  -2  -4      351.92      347.41      9.79 o 
  -2  -2  -4     1674.13     1726.31     38.23 o 
  -1  -2  -4     3209.92     3200.62     76.80 o 
   0  -2  -4     2054.07     2085.42     52.00 o 
   1  -2  -4      814.25      750.76     21.59 o 
   2  -2  -4     3123.54     3577.92     86.44 o 
   3  -2  -4     4419.40     4079.08     95.13 o 
   4  -2  -4     1627.53     1594.24     40.25 o 
   5  -2  -4     1727.16     1496.14     30.51 o 
   6  -2  -4      628.03      682.73     14.87 o 
   7  -2  -4      623.38      562.66     17.65 o 
   8  -2  -4      299.55      300.16     12.90 o 
   9  -2  -4       90.24       70.37      5.90 o 
  10  -2  -4      335.66      341.70     14.58 o 
  11  -2  -4       57.50       83.42      7.58 o 
  12  -2  -4      407.80      410.45     17.75 o 
  13  -2  -4       91.06       92.87     11.42 o 
  14  -2  -4       32.90       26.96      9.55 o 
  15  -2  -4        6.28        1.92     14.34 o 
 -10  -1  -4        4.05        7.15     15.78 o 
  -9  -1  -4       62.91       22.59     16.26 o 
  -8  -1  -4      469.15      478.76     20.15 o 
  -7  -1  -4      318.34      295.60     13.58 o 
  -6  -1  -4      638.18      626.70     17.56 o 
  -5  -1  -4      856.69      828.28     18.90 o 
  -4  -1  -4      806.72      924.17     19.96 o 
  -3  -1  -4      740.42      837.11     17.75 o 
  -2  -1  -4      697.66      738.81     17.85 o 
  -1  -1  -4     1995.34     1913.11     40.25 o 
   0  -1  -4     6164.18     5869.81    110.77 o 
   1  -1  -4     1802.31     1641.83     33.72 o 
   2  -1  -4     1613.71     1751.88     36.65 o 
   3  -1  -4     4266.34     4152.14     79.06 o 
   4  -1  -4     1486.74     1430.75     29.84 o 
   5  -1  -4     2058.48     2019.94     47.25 o 
   6  -1  -4      710.17      721.06     20.00 o 
   7  -1  -4      731.33      649.97     16.74 o 
   8  -1  -4      481.73      440.28     12.86 o 
   9  -1  -4     1742.09     1799.90     42.74 o 
  10  -1  -4     1101.20     1124.46     30.85 o 
  11  -1  -4       43.82       24.95      5.71 o 
  12  -1  -4       79.68       79.06      7.77 o 
  13  -1  -4       44.33       47.01     10.51 o 
  14  -1  -4       76.61       86.25     13.00 o 
 -11   0  -4        3.25       17.70     18.61 o 
 -10   0  -4       14.23       14.87     11.47 o 
  -9   0  -4       74.98       78.67     14.78 o 
  -8   0  -4      389.42      418.50     17.03 o 
  -7   0  -4      654.07      677.02     21.64 o 
  -6   0  -4      225.25      210.88      8.92 o 
  -5   0  -4      119.16      116.57      5.18 o 
  -4   0  -4      927.30      994.74     20.72 o 
  -3   0  -4     1650.46     1720.84     27.25 o 
  -2   0  -4     2022.57     1856.07     39.62 o 
  -1   0  -4     5658.57     4976.96     95.80 o 
   0   0  -4     1873.49     2051.56     43.65 o 
   1   0  -4     1281.01     1197.56     22.74 o 
   2   0  -4      183.31      261.97      6.38 o 
   3   0  -4     4413.54     3825.74     65.05 o 
   4   0  -4     6437.91     6096.81    147.08 o 
   5   0  -4      229.18      250.75      9.02 o 
   6   0  -4     1627.21     1479.21     30.32 o 
   7   0  -4     4479.48     4378.08     86.97 o 
   8   0  -4       26.79       10.51      3.84 o 
   9   0  -4      631.89      677.02     18.23 o 
  10   0  -4      282.44      297.14     12.86 o 
  11   0  -4       39.93       28.30      6.76 o 
  12   0  -4       79.97       65.67      7.10 o 
  13   0  -4       80.30       86.64     11.03 o 
  14   0  -4       65.40       84.62     12.90 o 
 -12   1  -4        8.57       36.79     22.07 o 
 -11   1  -4       14.97      -12.38     12.38 o 
 -10   1  -4       59.17       36.55     12.95 o 
  -9   1  -4      193.42      173.27     14.44 o 
  -8   1  -4       80.50       68.17      9.79 o 
  -7   1  -4      119.09      104.19      6.72 o 
  -6   1  -4      443.88      441.20     11.94 o 
  -5   1  -4      676.39      657.79     15.73 o 
  -4   1  -4     6213.61     6645.66    114.27 o 
  -3   1  -4     3609.63     3507.50     62.27 o 
  -2   1  -4      383.55      400.76      8.78 o 
  -1   1  -4     1533.41     1543.92     32.72 o 
   0   1  -4     1866.19     1677.52     35.88 o 
   1   1  -4    13694.01    12409.02    229.35 o 
   2   1  -4     5017.56     4723.77     78.29 o 
   3   1  -4     1703.84     1608.30     24.61 o 
   4   1  -4     1724.60     1533.61     27.44 o 
   5   1  -4     2738.43     2566.48     46.58 o 
   6   1  -4       29.33       40.34      3.89 o 
   7   1  -4     1510.70     1590.74     31.47 o 
   8   1  -4      300.24      321.79      9.45 o 
   9   1  -4      546.66      480.68     13.43 o 
  10   1  -4      178.99      191.60     10.31 o 
  11   1  -4       42.66       21.54      5.28 o 
  12   1  -4      155.81      170.97     13.19 o 
  13   1  -4       38.49       38.43      9.21 o 
  14   1  -4       17.23       28.30     13.05 o 
 -12   2  -4        4.74      -15.73     15.73 o 
 -11   2  -4      315.18      336.86     34.59 o 
 -10   2  -4       32.50       34.97     13.48 o 
  -9   2  -4       52.36       32.67      8.25 o 
  -8   2  -4      298.49      322.56     16.50 o 
  -7   2  -4      125.36      116.14      8.01 o 
  -6   2  -4       89.89      102.85      6.67 o 
  -5   2  -4      826.33      828.28     21.44 o 
  -4   2  -4       99.18      139.89      4.65 o 
  -3   2  -4      873.39      772.54     15.83 o 
  -2   2  -4      252.99      251.47      5.56 o 
  -1   2  -4      695.64      755.55     18.09 o 
   0   2  -4     1960.53     1878.76     34.16 o 
   1   2  -4      241.50      237.08      6.09 o 
   2   2  -4     1557.54     1506.31     27.20 o 
   3   2  -4      254.73      291.86      5.23 o 
   4   2  -4      823.02      880.76     15.59 o 
   5   2  -4      457.21      381.71      9.40 o 
   6   2  -4      726.26      755.55     15.64 o 
   7   2  -4      160.44      149.38      5.37 o 
   8   2  -4       11.68       14.34      3.31 o 
   9   2  -4       99.14       92.01      6.28 o 
  10   2  -4      105.43       68.55      6.19 o 
  11   2  -4      199.77      204.55     11.27 o 
  12   2  -4       23.82       16.79      8.06 o 
  13   2  -4       29.38       24.95      9.64 o 
  14   2  -4      109.54      110.05     14.73 o 
 -12   3  -4        6.78        6.24     14.44 o 
 -11   3  -4       50.71       79.06     16.36 o 
 -10   3  -4      171.33      205.17     24.47 o 
  -9   3  -4       61.40       34.44      8.73 o 
  -8   3  -4      582.00      576.24     24.18 o 
  -7   3  -4     1518.42     1513.12     40.87 o 
  -6   3  -4      536.03      567.84     17.75 o 
  -5   3  -4      113.29       99.30      5.66 o 
  -4   3  -4      842.76      910.93     22.50 o 
  -3   3  -4     2117.34     2372.77     49.07 o 
  -2   3  -4      174.31      161.38      5.56 o 
  -1   3  -4     2743.13     2633.45     44.95 o 
   0   3  -4     5370.37     5306.77     89.37 o 
   1   3  -4     3887.63     3536.09     59.92 o 
   2   3  -4      264.42      357.29      9.11 o 
   3   3  -4     4235.84     4604.13     89.18 o 
   4   3  -4      518.00      578.35     12.66 o 
   5   3  -4      255.46      278.52      7.29 o 
   6   3  -4       79.83       86.64      4.51 o 
   7   3  -4       19.70       18.23      3.36 o 
   8   3  -4      995.81     1088.00     24.56 o 
   9   3  -4       31.99       14.87      3.89 o 
  10   3  -4      504.68      512.91     17.85 o 
  11   3  -4       90.14       71.86      9.26 o 
  12   3  -4       41.16       47.59      9.98 o 
  13   3  -4       13.75       12.42      9.59 o 
 -12   4  -4        7.91      -15.30     15.30 o 
 -11   4  -4       15.82       32.67     20.53 o 
 -10   4  -4       27.99       30.70     13.34 o 
  -9   4  -4       86.57       77.52      9.64 o 
  -8   4  -4      147.95      146.70     11.66 o 
  -7   4  -4      306.32      293.35     11.99 o 
  -6   4  -4      226.56      269.84     10.79 o 
  -5   4  -4      447.35      380.85     12.81 o 
  -4   4  -4     1360.35     1313.94     28.59 o 
  -3   4  -4     8562.64     8969.26    170.11 o 
  -2   4  -4      462.37      375.71     10.17 o 
  -1   4  -4     6241.24     6436.64    126.50 o 
   0   4  -4      455.29      412.22      8.87 o 
   1   4  -4      466.90      491.28     11.66 o 
   2   4  -4     1689.80     1435.74     29.89 o 
   3   4  -4     1431.24     1371.75     24.32 o 
   4   4  -4     1949.51     1986.60     35.16 o 
   5   4  -4      427.05      474.92     11.47 o 
   6   4  -4      123.08      111.44      4.61 o 
   7   4  -4      184.60      195.24      7.96 o 
   8   4  -4      474.11      547.16     15.35 o 
   9   4  -4      296.16      295.60     11.32 o 
  10   4  -4       23.54       20.53      4.75 o 
  11   4  -4      278.49      324.91     16.60 o 
  12   4  -4       71.65       63.90     10.17 o 
  13   4  -4       57.06       41.16     11.51 o 
 -12   5  -4       66.02       55.79     24.56 o 
 -11   5  -4       50.32       37.32     15.78 o 
 -10   5  -4      125.12      107.31     15.88 o 
  -9   5  -4      455.98      457.89     23.46 o 
  -8   5  -4      222.45      231.03     12.66 o 
  -7   5  -4     1308.20     1265.20     32.72 o 
  -6   5  -4      169.16      168.14      7.96 o 
  -5   5  -4     1400.15     1362.01     30.70 o 
  -4   5  -4       72.67       63.90      5.28 o 
  -3   5  -4      884.40      861.38     19.28 o 
  -2   5  -4     1522.85     1837.22     39.43 o 
  -1   5  -4     1111.10     1125.89     26.48 o 
   0   5  -4       93.53      121.37      4.85 o 
   1   5  -4     1653.03     1582.06     34.83 o 
   2   5  -4     6027.64     6008.21    139.21 o 
   3   5  -4     1840.34     1920.78     48.02 o 
   4   5  -4      267.18      260.58     11.32 o 
   5   5  -4      745.59      801.99     14.87 o 
   6   5  -4      655.30      710.51     14.01 o 
   7   5  -4        8.21        6.67      2.40 o 
   8   5  -4      100.32      111.44      9.26 o 
   9   5  -4       90.65       83.42      5.61 o 
  10   5  -4      110.98       98.01      8.25 o 
  11   5  -4       55.92       55.79      9.16 o 
  12   5  -4       40.89       23.41      9.11 o 
 -12   6  -4       61.52       47.92     18.80 o 
 -11   6  -4       20.32       32.67     15.25 o 
 -10   6  -4       76.73       95.42     16.69 o 
  -9   6  -4      386.32      354.80     25.57 o 
  -8   6  -4       92.52       80.26      9.02 o 
  -7   6  -4      430.70      456.98     16.84 o 
  -6   6  -4      817.08      814.46     22.50 o 
  -5   6  -4      646.35      652.22     17.89 o 
  -4   6  -4      642.63      710.51     17.51 o 
  -3   6  -4     1206.17     1243.47     27.82 o 
  -2   6  -4      294.76      235.73      7.39 o 
  -1   6  -4     2097.75     2292.37     46.15 o 
   0   6  -4     1290.33     1420.82     29.74 o 
   1   6  -4     1041.74     1057.87     38.47 o 
   2   6  -4     1887.16     2107.49     72.39 o 
   3   6  -4      661.49      661.19     19.14 o 
   4   6  -4      710.11      732.86     22.55 o 
   5   6  -4     1032.29     1101.05     32.00 o 
   6   6  -4      142.53      143.00      9.45 o 
   7   6  -4      168.56      130.72      4.99 o 
   8   6  -4      162.71      150.97      5.90 o 
   9   6  -4       29.85       24.51      3.26 o 
  10   6  -4       22.84       33.68      6.38 o 
  11   6  -4       58.84       42.60      7.72 o 
  12   6  -4       14.29       25.38     11.47 o 
 -12   7  -4       51.49       41.74     16.69 o 
 -11   7  -4        1.80       12.90     14.30 o 
 -10   7  -4       40.17       62.51     15.25 o 
  -9   7  -4       82.07      123.81     19.00 o 
  -8   7  -4      478.46      364.78     17.56 o 
  -7   7  -4      772.86      782.27     25.71 o 
  -6   7  -4      140.74      136.29      8.20 o 
  -5   7  -4      452.22      410.45     13.34 o 
  -4   7  -4       70.38       71.86      5.18 o 
  -3   7  -4      995.11      941.59     22.83 o 
  -2   7  -4     2374.66     2435.04     51.86 o 
  -1   7  -4      189.73      161.95      6.14 o 
   0   7  -4     3934.11     3874.67     76.37 o 
   1   7  -4      426.66      399.89     11.37 o 
   3   7  -4      207.39      183.83     12.47 o 
   4   7  -4      792.93      756.75     25.33 o 
   5   7  -4      278.03      250.08     12.47 o 
   6   7  -4      164.29      132.21     11.56 o 
   7   7  -4      494.31      558.49     21.73 o 
   8   7  -4      364.86      426.56     21.73 o 
   9   7  -4      206.20      197.74      8.01 o 
  10   7  -4       30.80       14.87     13.00 o 
  11   7  -4        6.92        8.63     11.47 o 
 -12   8  -4       65.32       95.42     20.53 o 
 -11   8  -4        2.26       26.48     14.87 o 
 -10   8  -4        4.36       19.19     18.80 o 
  -9   8  -4      261.50      313.21     27.15 o 
  -8   8  -4      272.47      176.73     18.61 o 
  -7   8  -4      340.83      341.70     17.80 o 
  -6   8  -4      455.04      460.72     15.97 o 
  -5   8  -4      331.37      334.46     12.04 o 
  -4   8  -4       68.72       72.96      5.61 o 
  -3   8  -4       16.73       18.61      4.75 o 
  -2   8  -4      488.72      490.32     12.62 o 
  -1   8  -4      133.33      131.20      5.52 o 
   0   8  -4      765.55      790.91     20.96 o 
   1   8  -4      700.42      599.60     16.07 o 
   4   8  -4      169.34      133.22     13.14 o 
   5   8  -4       39.28       25.81      9.59 o 
   6   8  -4        9.70       14.87      9.64 o 
   7   8  -4      241.51      257.03     21.06 o 
   8   8  -4      103.07       85.44     16.60 o 
   9   8  -4      133.84      122.81     19.43 o 
  10   8  -4        6.67       11.51     13.96 o 
 -12   9  -4        5.08       25.81     16.69 o 
 -11   9  -4        2.00       13.38     20.53 o 
 -10   9  -4      109.17      109.14     18.33 o 
  -9   9  -4      235.34      261.25     25.47 o 
  -8   9  -4       67.25       73.73     13.53 o 
  -7   9  -4      212.75      179.65     12.90 o 
  -6   9  -4      262.86      270.56     15.11 o 
  -5   9  -4      979.48     1021.17     33.58 o 
  -4   9  -4      221.64      247.29     10.31 o 
  -3   9  -4      134.29      117.53      7.15 o 
  -2   9  -4       50.44       60.78      4.80 o 
  -1   9  -4      177.04      162.48      7.24 o 
   0   9  -4      839.39      854.95     34.59 o 
   1   9  -4      277.75      281.50     11.75 o 
   5   9  -4       52.23       66.01     12.09 o 
   6   9  -4      266.44      291.09     23.94 o 
   7   9  -4        4.85        8.63     11.03 o 
   8   9  -4      122.48      128.71     19.38 o 
   9   9  -4       34.10       45.19     15.30 o 
  10   9  -4       29.23       49.75     17.61 o 
 -12  10  -4       13.73       42.60     20.00 o 
 -11  10  -4       25.38       25.81     17.80 o 
 -10  10  -4       64.18       83.42     17.22 o 
  -9  10  -4      192.51      223.79     20.29 o 
  -8  10  -4       70.82       67.45     12.95 o 
  -7  10  -4       13.90       19.19      8.63 o 
  -6  10  -4      442.21      418.50     18.80 o 
  -5  10  -4       87.50      101.51      9.69 o 
  -4  10  -4      163.03      154.23     10.31 o 
  -3  10  -4      356.05      370.63     14.34 o 
  -2  10  -4      139.07      160.80      8.87 o 
  -1  10  -4       15.10       14.34      3.84 o 
   0  10  -4     1154.72     1121.48     32.28 o 
   1  10  -4       29.52       36.55      2.40 o 
   6  10  -4      134.86      163.63     17.37 o 
   7  10  -4       36.71       34.44     13.86 o 
   8  10  -4      138.13      181.43     28.93 o 
   9  10  -4       58.24       31.66     18.23 o 
 -11  11  -4       32.45       10.51     15.78 o 
 -10  11  -4        1.84      -13.53     13.53 o 
  -9  11  -4        5.19       17.70     17.32 o 
  -8  11  -4       98.53      149.91     21.97 o 
  -7  11  -4       40.88       26.96      8.63 o 
  -6  11  -4      119.85       97.57      9.93 o 
  -5  11  -4      112.00      122.33      9.21 o 
  -4  11  -4      267.89      286.63     14.10 o 
  -3  11  -4      850.79      801.99     27.30 o 
  -2  11  -4      482.52      497.13     17.56 o 
  -1  11  -4      475.90      507.92     16.79 o 
   0  11  -4      118.49      123.29      5.85 o 
   7  11  -4      261.40      243.89     29.41 o 
   8  11  -4       94.24       60.78     20.15 o 
 -11  12  -4       25.12       24.51     24.08 o 
 -10  12  -4       82.58      110.05     19.76 o 
  -9  12  -4      164.62      186.80     22.74 o 
  -8  12  -4       30.21       61.50     18.90 o 
  -7  12  -4       66.16       58.09     13.34 o 
  -6  12  -4      316.41      257.75     16.17 o 
  -5  12  -4       38.74       33.20      7.58 o 
  -4  12  -4      156.88      174.42     10.41 o 
  -3  12  -4      114.35      102.37     11.51 o 
  -2  12  -4       37.01       21.54      5.28 o 
  -1  12  -4      179.89      176.15     12.81 o 
   0  12  -4        4.52        2.83      2.88 o 
 -10  13  -4       14.09       21.97     15.83 o 
  -9  13  -4       26.81       44.04     16.26 o 
  -8  13  -4      101.13       82.22     19.86 o 
  -7  13  -4       31.74       42.31     12.52 o 
  -6  13  -4      198.36      212.13     17.22 o 
  -5  13  -4       43.55       30.22     12.04 o 
  -4  13  -4       85.12      114.22     14.06 o 
  -3  13  -4       37.12       52.24     10.46 o 
  -2  13  -4       11.03        9.11      6.76 o 
  -1  13  -4        6.00        3.79      5.23 o 
   0  13  -4       36.38       33.68      3.84 o 
  -9  14  -4        0.76      -11.90     11.90 o 
  -8  14  -4        0.90       -9.11     17.37 o 
  -7  14  -4        7.39       27.39     16.74 o 
  -6  14  -4       35.90       15.88     14.49 o 
  -5  14  -4       81.85       81.02     12.62 o 
  -4  14  -4       39.71       32.67     12.04 o 
  -3  14  -4      294.81      320.21     22.74 o 
  -2  14  -4       32.82       48.84      9.16 o 
  -1  14  -4       52.04       42.31      6.86 o 
  -7  15  -4       15.23       11.08     16.31 o 
  -6  15  -4       91.71       78.67     14.39 o 
  -5  15  -4       21.18       39.77     10.51 o 
  -4  15  -4       71.15       63.90     14.34 o 
  -3  15  -4        2.74        0.00      4.80 o 
  -2  15  -4        1.25       -6.67      6.67 o 
  -4  16  -4       83.62       80.26     12.95 o 
  -3  16  -4       10.06       -4.32      7.68 o 
   2 -15  -3      164.05       76.37     26.05 o 
   3 -15  -3       91.94      110.53     24.42 o 
   4 -15  -3        8.09      -11.99     21.06 o 
   5 -15  -3        0.75       16.26     15.35 o 
   6 -15  -3       53.06       54.16     21.92 o 
   7 -15  -3      115.52      127.75     23.27 o 
   8 -15  -3       18.26        9.11     14.44 o 
  -1 -14  -3       53.57       60.78     18.09 o 
   0 -14  -3        1.78       11.51     10.12 o 
   1 -14  -3      295.54      326.50     32.43 o 
   2 -14  -3       50.21       18.61     19.67 o 
   3 -14  -3       83.80      101.51     23.84 o 
   4 -14  -3       55.85       60.78     15.35 o 
   5 -14  -3       61.68       57.09     15.21 o 
   6 -14  -3       52.26       39.24     14.82 o 
   7 -14  -3       22.21       23.41     14.44 o 
   8 -14  -3       24.82       21.97     13.96 o 
   9 -14  -3       30.70       10.51     12.90 o 
  10 -14  -3        6.52        0.00      4.80 o 
  -1 -13  -3       35.77       29.26     11.61 o 
   1 -13  -3      130.40      140.94     19.76 o 
   2 -13  -3      152.21      160.80     21.11 o 
   3 -13  -3       10.43       13.38     16.84 o 
   4 -13  -3       78.15       91.19     15.49 o 
   5 -13  -3      111.86      136.82     20.48 o 
   6 -13  -3       79.16       83.04     12.38 o 
   7 -13  -3       55.36       81.41     13.05 o 
   8 -13  -3      173.70      196.49     14.10 o 
   9 -13  -3       83.13       69.99     12.09 o 
  10 -13  -3       36.66       18.23      9.55 o 
  11 -13  -3      168.59      186.18     16.12 o 
  -2 -12  -3      144.14      121.37     15.45 o 
  -1 -12  -3      194.77      198.94     16.07 o 
   2 -12  -3       29.66       27.87     11.56 o 
   3 -12  -3      138.99      162.48     19.52 o 
   4 -12  -3       74.56       79.06      8.97 o 
   5 -12  -3       57.69       67.45      9.74 o 
   6 -12  -3      497.01      520.88     21.97 o 
   7 -12  -3      130.91      102.37     11.08 o 
   8 -12  -3       76.14       94.55     10.22 o 
   9 -12  -3       73.43      101.51     13.24 o 
  10 -12  -3       41.54       43.17     12.38 o 
  11 -12  -3       75.80       86.64     12.62 o 
  12 -12  -3       23.94       24.95     10.51 o 
  -4 -11  -3        2.10       -5.28     13.00 o 
  -3 -11  -3       28.09       33.96     10.99 o 
  -2 -11  -3       31.12       21.54      8.54 o 
  -1 -11  -3        7.38       10.07     10.99 o 
   2 -11  -3       96.36       75.60      9.55 o 
   3 -11  -3      498.18      477.80     28.74 o 
   4 -11  -3       37.20       36.55      6.62 o 
   5 -11  -3       68.08       58.09      8.68 o 
   6 -11  -3      571.81      616.92     22.83 o 
   7 -11  -3      967.31     1065.02     37.18 o 
   8 -11  -3      370.63      417.59     20.58 o 
   9 -11  -3      257.59      237.75     14.87 o 
  10 -11  -3        2.01       11.99      8.20 o 
  11 -11  -3        8.01        7.15      7.15 o 
  12 -11  -3       64.30       74.84     10.99 o 
  13 -11  -3       18.55       21.16     22.55 o 
  -4 -10  -3       74.20       82.22     14.30 o 
  -3 -10  -3       92.36       89.52      9.55 o 
  -2 -10  -3      107.21       91.19     12.14 o 
  -1 -10  -3       35.47       18.23      6.72 o 
   0 -10  -3      236.59      262.69     13.48 o 
   1 -10  -3       30.78       15.35      5.85 o 
   2 -10  -3      166.56      127.22      8.87 o 
   3 -10  -3      578.90      575.18     22.07 o 
   4 -10  -3      156.27      158.59      8.83 o 
   5 -10  -3      195.96      148.28      8.01 o 
   6 -10  -3      315.08      322.56     15.73 o 
   7 -10  -3      238.13      252.14     13.91 o 
   8 -10  -3       29.89       25.38      7.72 o 
   9 -10  -3      132.37      128.71     10.94 o 
  10 -10  -3       37.59       44.61      9.64 o 
  11 -10  -3      261.83      232.37     16.02 o 
  12 -10  -3      165.47      163.63     14.01 o 
  13 -10  -3       93.14      119.45     26.82 o 
  -4  -9  -3       22.83       12.42     12.52 o 
  -3  -9  -3        7.42       -0.96      4.85 o 
  -2  -9  -3      422.66      441.20     13.82 o 
  -1  -9  -3       32.41       19.19      5.37 o 
   0  -9  -3      634.41      655.58     21.30 o 
   1  -9  -3      821.49      837.11     27.87 o 
   2  -9  -3      692.58      748.36     23.99 o 
   3  -9  -3      173.90      164.16      8.40 o 
   4  -9  -3     1063.63     1167.44     25.42 o 
   5  -9  -3      905.80      910.93     21.16 o 
   6  -9  -3      105.01      114.70      7.96 o 
   7  -9  -3      338.05      360.60     15.78 o 
   8  -9  -3      133.21      122.33      9.69 o 
   9  -9  -3      107.06       85.01      7.68 o 
  10  -9  -3      340.17      367.27     17.61 o 
  11  -9  -3      268.53      285.91     15.54 o 
  12  -9  -3       31.67       27.87      9.02 o 
  13  -9  -3        7.74       41.74     20.68 o 
  14  -9  -3       31.99       54.78     23.03 o 
  -4  -8  -3       37.46       29.74      5.28 o 
  -3  -8  -3       75.46       78.29      5.80 o 
  -2  -8  -3      175.19      144.06      7.34 o 
  -1  -8  -3      486.09      524.86     17.08 o 
   0  -8  -3      585.61      502.02     18.66 o 
   1  -8  -3      561.39      541.02     18.33 o 
   2  -8  -3     1876.01     1998.36     45.05 o 
   3  -8  -3      484.80      518.86     17.94 o 
   4  -8  -3      445.15      430.21     10.89 o 
   5  -8  -3        9.75       11.08      4.37 o 
   6  -8  -3      378.34      358.92     11.61 o 
   7  -8  -3      648.40      645.51     22.26 o 
   8  -8  -3      396.88      392.02     15.59 o 
   9  -8  -3      287.65      303.95     14.49 o 
  10  -8  -3       86.18       83.42      9.59 o 
  11  -8  -3       95.77       73.73      9.02 o 
  12  -8  -3      100.51       94.55     11.08 o 
  13  -8  -3       13.67        0.00      4.80 o 
  14  -8  -3        0.13        9.55     14.87 o 
  -4  -7  -3      171.60      161.38      6.14 o 
  -3  -7  -3      326.29      322.56     10.22 o 
  -2  -7  -3     1564.29     1599.52     33.29 o 
  -1  -7  -3      157.37      147.23      7.44 o 
   0  -7  -3      211.93      211.51     13.38 o 
   1  -7  -3      149.31      176.73      8.16 o 
   2  -7  -3     1627.32     1627.68     35.36 o 
   3  -7  -3     1793.92     1807.33     39.10 o 
   4  -7  -3      381.12      349.86     10.65 o 
   5  -7  -3      135.71      129.24      6.48 o 
   6  -7  -3      241.47      276.36     10.22 o 
   7  -7  -3      819.27      816.96     21.30 o 
   8  -7  -3      360.57      351.49     13.14 o 
   9  -7  -3     1307.39     1518.21     42.69 o 
  10  -7  -3      116.12      131.73      9.55 o 
  11  -7  -3        1.90       -2.40      5.80 o 
  12  -7  -3      155.06      173.85     12.14 o 
  13  -7  -3       81.59       88.27     11.51 o 
  14  -7  -3       40.48       29.74     10.51 o 
  -6  -6  -3        4.02        7.15      9.59 o 
  -5  -6  -3      514.29      503.99     21.64 o 
  -4  -6  -3      117.11      125.25      8.83 o 
  -3  -6  -3     1289.52     1232.68     26.14 o 
  -2  -6  -3       63.85       87.88      4.94 o 
  -1  -6  -3      262.24      231.70      9.35 o 
   0  -6  -3      488.77      477.80     15.30 o 
   1  -6  -3      333.15      388.57     12.95 o 
   2  -6  -3     1339.96     1422.50     31.37 o 
   3  -6  -3      431.40      386.84     11.18 o 
   4  -6  -3     1317.58     1447.40     38.33 o 
   5  -6  -3       36.87       49.75      4.94 o 
   6  -6  -3      450.67      489.36     13.58 o 
   7  -6  -3      458.73      493.24     14.58 o 
   8  -6  -3      129.05      114.70      6.57 o 
   9  -6  -3      198.36      170.97      8.59 o 
  10  -6  -3      542.76      599.60     21.44 o 
  11  -6  -3      466.44      510.90     19.81 o 
  12  -6  -3      154.29      121.85      8.68 o 
  13  -6  -3       56.51       45.53      9.45 o 
  14  -6  -3       36.62       47.92     11.51 o 
  15  -6  -3       22.72       22.59     16.89 o 
  -7  -5  -3      151.69      125.25     16.17 o 
  -6  -5  -3      153.38      184.40     16.07 o 
  -5  -5  -3      151.18      113.79     10.27 o 
  -4  -5  -3      136.19      121.85      5.80 o 
  -3  -5  -3     3802.77     3774.41     69.99 o 
  -2  -5  -3      200.08      233.72      6.72 o 
  -1  -5  -3      422.72      386.84     12.04 o 
   0  -5  -3      548.08      588.95     17.03 o 
   1  -5  -3     4303.13     4320.33    103.67 o 
   2  -5  -3     2233.43     2286.09     46.10 o 
   3  -5  -3      304.23      310.86      9.26 o 
   4  -5  -3      442.29      493.24     15.54 o 
   5  -5  -3     3359.94     3255.36     62.46 o 
   6  -5  -3      161.48      145.64      6.33 o 
   7  -5  -3      226.34      261.25      9.21 o 
   8  -5  -3      724.96      745.96     19.14 o 
   9  -5  -3      390.20      382.53     13.72 o 
  10  -5  -3      188.84      172.12      8.06 o 
  11  -5  -3      133.00      123.29      7.77 o 
  12  -5  -3       82.45       47.01      5.42 o 
  13  -5  -3       70.29       85.82     11.37 o 
  14  -5  -3       48.04       41.74     11.61 o 
  15  -5  -3       54.98       76.37     24.90 o 
  -8  -4  -3      267.00      248.69     22.79 o 
  -7  -4  -3      141.79      154.23     17.41 o 
  -6  -4  -3      101.98       93.74      6.76 o 
  -5  -4  -3      542.38      583.62     19.04 o 
  -4  -4  -3      196.18      202.68      6.86 o 
  -3  -4  -3      519.14      468.25     13.29 o 
  -2  -4  -3     3254.68     3378.98     58.57 o 
  -1  -4  -3     1719.63     1704.53     34.35 o 
   0  -4  -3     2755.58     2628.99     65.15 o 
   1  -4  -3    13812.36    13936.77    315.46 o 
   2  -4  -3     1023.33      967.30     21.78 o 
   3  -4  -3     1186.72     1106.90     29.17 o 
   4  -4  -3     1767.31     1733.60     43.75 o 
   5  -4  -3     1616.67     1670.37     34.01 o 
   6  -4  -3     2560.46     2872.45     56.37 o 
   7  -4  -3      972.30      991.96     23.46 o 
   8  -4  -3      799.16      863.97     20.58 o 
   9  -4  -3      321.76      358.92     11.61 o 
  10  -4  -3       29.82       21.97      3.89 o 
  11  -4  -3      212.47      220.53     14.30 o 
  12  -4  -3       29.99       26.96      7.72 o 
  13  -4  -3       33.30       33.96      9.93 o 
  14  -4  -3       94.84       88.70     14.87 o 
  15  -4  -3       15.74       14.34     10.12 o 
  -9  -3  -3      151.29      117.05     18.47 o 
  -8  -3  -3       87.82       75.22     12.52 o 
  -7  -3  -3     1103.77     1105.41     37.85 o 
  -6  -3  -3     1027.91     1016.95     26.53 o 
  -5  -3  -3        5.14        1.44      3.36 o 
  -4  -3  -3      274.40      265.52      9.26 o 
  -3  -3  -3      790.30      852.41     20.48 o 
  -2  -3  -3       38.46       43.17      3.45 o 
  -1  -3  -3     3077.08     2948.05     59.48 o 
   0  -3  -3      264.43      289.60     10.46 o 
   1  -3  -3     6358.56     6015.02    142.67 o 
   2  -3  -3    11867.76    10992.90    202.10 o 
   3  -3  -3     5542.63     5396.48    125.49 o 
   4  -3  -3     7887.38     7775.58    185.41 o 
   5  -3  -3     2615.67     2544.32     48.60 o 
   6  -3  -3       76.87       90.76      4.17 o 
   7  -3  -3      660.80      709.36     16.31 o 
   8  -3  -3       20.65       19.57      3.31 o 
   9  -3  -3      769.87      829.53     20.20 o 
  10  -3  -3      396.96      364.78     14.20 o 
  11  -3  -3      114.76      133.74      9.11 o 
  12  -3  -3       73.34       76.37      9.59 o 
  13  -3  -3      154.45      212.80     17.27 o 
  14  -3  -3       24.30       40.92     10.94 o 
  15  -3  -3       52.70       51.28     17.89 o 
  -9  -2  -3      117.88       68.89     17.80 o 
  -8  -2  -3        0.19        6.24      5.23 o 
  -7  -2  -3      146.05      134.22      8.63 o 
  -6  -2  -3      994.09     1082.24     25.95 o 
  -5  -2  -3      171.38      176.15      6.96 o 
  -4  -2  -3     2426.98     2660.51     49.70 o 
  -3  -2  -3      210.38      202.68      6.24 o 
  -2  -2  -3     1359.20     1492.73     32.14 o 
  -1  -2  -3     9273.49     9393.14    174.04 o 
   0  -2  -3    22702.71    21342.06    671.94 o 
   1  -2  -3    24119.10    23472.53    744.95 o 
   2  -2  -3     5520.77     6096.81    116.28 o 
   3  -2  -3     8292.85     8115.27    189.39 o 
   4  -2  -3     4579.25     4126.76     78.77 o 
   5  -2  -3     1513.43     1507.99     30.61 o 
   6  -2  -3      205.91      205.80      6.28 o 
   7  -2  -3      558.85      522.84     13.00 o 
   8  -2  -3      617.01      530.90     15.16 o 
   9  -2  -3      107.42      110.05      6.91 o 
  10  -2  -3       31.53       48.50      7.34 o 
  11  -2  -3       67.18       79.06      8.59 o 
  12  -2  -3        9.94       27.39      7.10 o 
  13  -2  -3       41.68       39.77     11.90 o 
  14  -2  -3       22.19       20.53     10.12 o 
 -10  -1  -3       62.19       48.50     13.43 o 
  -9  -1  -3       88.68       79.06      8.20 o 
  -8  -1  -3       26.61       24.95      5.23 o 
  -7  -1  -3      196.79      177.93      8.20 o 
  -6  -1  -3       54.69       56.75      4.27 o 
  -5  -1  -3      698.73      840.94     19.04 o 
  -4  -1  -3      795.92      810.72     17.46 o 
  -3  -1  -3     1303.07     1193.01     22.69 o 
  -2  -1  -3     4070.99     3804.10     62.12 o 
  -1  -1  -3     3380.53     3034.30     60.30 o 
   0  -1  -3     1924.79     1744.54     34.78 o 
   1  -1  -3     1133.16     1124.46     30.85 o 
   2  -1  -3    11788.71    11107.98    258.52 o 
   3  -1  -3    12589.32    11797.04    271.18 o 
   4  -1  -3    11407.54    11209.82    255.07 o 
   5  -1  -3      400.94      379.98     11.94 o 
   6  -1  -3     1248.33     1111.26     32.14 o 
   7  -1  -3     2478.78     2495.97     50.32 o 
   8  -1  -3      406.57      451.37     13.05 o 
   9  -1  -3      170.48      156.39      8.78 o 
  10  -1  -3      834.27      926.86     29.36 o 
  11  -1  -3      328.39      309.32     13.86 o 
  12  -1  -3       52.80       48.84      8.25 o 
  13  -1  -3      144.83      135.76     17.85 o 
  14  -1  -3       27.97       33.20     12.09 o 
 -11   0  -3       40.30       20.15     13.38 o 
 -10   0  -3       33.55        7.63     10.03 o 
  -9   0  -3      192.16      205.80     13.19 o 
  -8   0  -3      433.14      420.28     16.17 o 
  -7   0  -3      271.40      280.01     10.27 o 
  -6   0  -3     1105.82     1164.46     25.42 o 
  -5   0  -3       73.20       55.12      3.89 o 
  -4   0  -3     1321.49     1425.81     26.48 o 
  -3   0  -3     2075.18     2075.45     37.90 o 
  -2   0  -3     5505.45     5135.85     84.77 o 
  -1   0  -3     8113.39     7598.90    145.11 o 
   0   0  -3     4511.01     4401.30     87.16 o 
   1   0  -3     5072.44     4669.75     77.81 o 
   2   0  -3    12287.78    12113.13    197.64 o 
   3   0  -3     2370.33     2051.56     51.57 o 
   4   0  -3      387.23      256.36      8.40 o 
   5   0  -3       89.10      103.71      5.37 o 
   6   0  -3     2165.13     1982.72     40.97 o 
   7   0  -3     1012.33     1045.11     22.64 o 
   8   0  -3      404.69      367.27     11.75 o 
   9   0  -3       77.12       92.44      6.33 o 
  10   0  -3      600.88      661.19     20.29 o 
  11   0  -3      202.41      207.05     11.37 o 
  12   0  -3       34.21       24.08      8.16 o 
  13   0  -3       38.01       24.08      9.69 o 
  14   0  -3       74.05       63.90     15.06 o 
 -12   1  -3        0.21       -3.41     20.72 o 
 -11   1  -3      183.33      223.79     23.60 o 
 -10   1  -3       21.65        7.63     15.25 o 
  -9   1  -3      438.02      441.20     21.16 o 
  -8   1  -3      326.07      347.41     16.31 o 
  -7   1  -3      376.83      385.12     13.77 o 
  -6   1  -3      295.65      255.64      8.40 o 
  -5   1  -3     1940.58     2014.04     39.34 o 
  -4   1  -3      331.97      288.12      7.44 o 
  -3   1  -3      551.10      612.55     11.94 o 
  -2   1  -3      621.51      582.57     11.61 o 
  -1   1  -3     4721.50     4477.19     87.93 o 
   0   1  -3     2003.94     2221.62     45.43 o 
   1   1  -3     8120.29     7644.81    145.55 o 
   2   1  -3     5021.77     4506.55     67.64 o 
   3   1  -3      712.37      743.56     14.34 o 
   4   1  -3     1241.66     1353.95     24.18 o 
   5   1  -3     1202.43     1358.80     29.07 o 
   6   1  -3     2490.67     2562.02     44.33 o 
   7   1  -3      300.61      308.55      8.44 o 
   8   1  -3      243.03      200.81      7.44 o 
   9   1  -3      421.35      465.42     14.20 o 
  10   1  -3       70.01       66.73      7.15 o 
  11   1  -3      214.63      182.63     10.07 o 
  12   1  -3       93.23       95.85     11.13 o 
  13   1  -3        7.57       -2.83     10.94 o 
  14   1  -3       23.92       32.67     12.04 o 
 -12   2  -3       34.63       29.74     16.26 o 
 -11   2  -3       21.76       46.10     20.24 o 
 -10   2  -3      215.19      186.80     14.39 o 
  -9   2  -3       90.40       82.22      9.55 o 
  -8   2  -3      647.94      617.97     25.04 o 
  -7   2  -3      295.22      276.36     10.22 o 
  -6   2  -3      428.14      489.36     14.54 o 
  -5   2  -3     1125.98     1171.95     28.50 o 
  -4   2  -3     2145.15     2215.43     45.38 o 
  -3   2  -3      576.50      482.59     12.52 o 
  -2   2  -3     1086.74     1103.97     23.27 o 
  -1   2  -3      330.69      349.04      9.83 o 
   0   2  -3     3843.84     3847.42     65.19 o 
   1   2  -3      608.91      636.63     12.14 o 
   2   2  -3     1522.39     1444.04     26.62 o 
   3   2  -3     3436.21     3424.98     58.96 o 
   4   2  -3     1876.34     1809.20     31.66 o 
   5   2  -3     1834.39     2125.62     38.38 o 
   6   2  -3      756.63      782.27     15.93 o 
   7   2  -3       36.59       47.01      4.22 o 
   8   2  -3      910.13      835.86     20.24 o 
   9   2  -3      260.51      294.88     11.27 o 
  10   2  -3      311.71      332.88     14.39 o 
  11   2  -3        9.36       24.51      7.58 o 
  12   2  -3       38.37       44.61      9.07 o 
  13   2  -3       17.86        8.63      9.11 o 
 -13   3  -3       45.13       58.43     19.76 o 
 -12   3  -3       11.32        0.48     19.91 o 
 -11   3  -3       21.17       23.03     13.43 o 
 -10   3  -3       64.00       53.82      8.01 o 
  -9   3  -3      131.92      132.21     12.09 o 
  -8   3  -3      157.94      160.27     10.55 o 
  -7   3  -3      155.36      159.17      8.30 o 
  -6   3  -3      654.04      672.51     18.18 o 
  -5   3  -3      274.53      261.25      9.21 o 
  -4   3  -3     4155.18     3885.56     76.47 o 
  -3   3  -3     3347.62     3489.36     69.85 o 
  -2   3  -3     1009.14     1208.21     25.90 o 
  -1   3  -3    12362.91    11801.79    218.89 o 
   0   3  -3    11575.33    11186.61    180.71 o 
   1   3  -3     1405.35     1648.93     33.82 o 
   2   3  -3      362.29      446.71     10.17 o 
   3   3  -3     8116.77     7938.64    148.33 o 
   4   3  -3      419.07      370.63     14.34 o 
   5   3  -3     5576.64     5673.46     92.39 o 
   6   3  -3      257.55      252.86      6.96 o 
   7   3  -3     1038.83     1005.82     20.82 o 
   8   3  -3      154.51      189.78      7.24 o 
   9   3  -3      133.12      146.17      7.44 o 
  10   3  -3      555.57      594.27     20.29 o 
  11   3  -3      297.33      320.21     18.04 o 
  12   3  -3       64.00       56.75     10.22 o 
  13   3  -3        9.08       17.70      9.02 o 
 -13   4  -3      100.77       94.55     23.03 o 
 -12   4  -3       64.19       68.17     17.70 o 
 -11   4  -3       49.96       35.50     13.29 o 
 -10   4  -3       90.95       92.01     10.94 o 
  -9   4  -3       72.16       73.35      9.02 o 
  -8   4  -3      120.64      132.74     10.60 o 
  -7   4  -3       28.74       31.18      5.37 o 
  -6   4  -3      674.15      671.36     18.18 o 
  -5   4  -3      173.89      141.42      6.76 o 
  -4   4  -3      569.66      579.40     14.78 o 
  -3   4  -3     1261.89     1260.50     28.02 o 
  -2   4  -3     1988.38     2141.84     44.61 o 
  -1   4  -3     2257.84     2368.50     49.03 o 
   0   4  -3     5593.56     5373.98    102.76 o 
   1   4  -3     1892.38     2121.59     42.36 o 
   2   4  -3      508.75      464.51     14.15 o 
   3   4  -3      904.47      823.24     22.64 o 
   4   4  -3      473.33      533.92     11.13 o 
   5   4  -3      119.08      132.21      5.04 o 
   6   4  -3      198.83      194.05      6.09 o 
   7   4  -3      235.31      221.15      6.52 o 
   8   4  -3       36.08       44.61      4.41 o 
   9   4  -3       30.12       34.97      4.41 o 
  10   4  -3       50.94       33.96      7.15 o 
  11   4  -3      205.97      198.31     14.20 o 
  12   4  -3       36.37       34.97      8.01 o 
  13   4  -3       29.38       13.38     10.07 o 
 -13   5  -3      101.51       94.98     22.21 o 
 -12   5  -3        5.45      -11.99     20.63 o 
 -11   5  -3       11.46       26.96     18.18 o 
 -10   5  -3       73.26       67.11     10.03 o 
  -9   5  -3       24.80       10.51      6.24 o 
  -8   5  -3      103.85      100.64      9.69 o 
  -7   5  -3        5.08        0.96      4.37 o 
  -6   5  -3      731.59      703.50     19.76 o 
  -5   5  -3      196.22      170.97      7.44 o 
  -4   5  -3     1193.12     1199.10     27.30 o 
  -3   5  -3     3404.88     3774.41     75.36 o 
  -2   5  -3    15103.82    14353.55    267.63 o 
  -1   5  -3      238.38      154.76      5.47 o 
   0   5  -3      997.27      953.72     20.29 o 
   1   5  -3     3460.13     3017.46     74.60 o 
   2   5  -3      986.68     1082.24     28.83 o 
   3   5  -3     1866.99     1848.54     47.06 o 
   4   5  -3      527.06      512.91     15.88 o 
   5   5  -3       74.75       76.75      3.07 o 
   6   5  -3      422.77      390.30      9.50 o 
   7   5  -3      180.19      188.00      9.02 o 
   8   5  -3       18.65        6.24      2.83 o 
   9   5  -3       44.74       54.78      5.18 o 
  10   5  -3        9.76       25.81      6.24 o 
  11   5  -3       91.26       78.67      9.74 o 
  12   5  -3       39.86       28.78      8.68 o 
 -13   6  -3       61.18      127.75     34.16 o 
 -12   6  -3        7.08       13.38     20.00 o 
 -11   6  -3       66.17      124.77     23.51 o 
 -10   6  -3      231.18      238.42     15.54 o 
  -9   6  -3       37.46       49.41      8.63 o 
  -8   6  -3       66.59       55.79      8.49 o 
  -7   6  -3      357.43      381.71     13.67 o 
  -6   6  -3      393.46      378.26     12.76 o 
  -5   6  -3      129.05      131.20      7.53 o 
  -4   6  -3     1215.24     1272.98     28.11 o 
  -3   6  -3     1613.27     1809.20     39.14 o 
  -2   6  -3     1715.31     1982.72     40.97 o 
  -1   6  -3      314.53      372.36     10.12 o 
   0   6  -3      200.76      195.87      6.76 o 
   1   6  -3      897.71      869.10     21.97 o 
   3   6  -3       47.32       31.66      5.66 o 
   4   6  -3      696.57      620.18     19.62 o 
   5   6  -3      106.04      126.26      8.87 o 
   6   6  -3      106.32      111.01      3.69 o 
   7   6  -3        6.47       11.08      2.35 o 
   8   6  -3      327.56      365.59     10.89 o 
   9   6  -3      158.36      143.00      8.40 o 
  10   6  -3       38.42       26.48      5.85 o 
  11   6  -3        2.18       -1.92      5.76 o 
 -13   7  -3       39.94       21.16     18.76 o 
 -12   7  -3       32.56       62.51     17.65 o 
 -11   7  -3       52.35      119.45     22.50 o 
 -10   7  -3        4.95       -5.80     10.12 o 
  -9   7  -3      118.28      164.16     11.80 o 
  -8   7  -3       29.13       36.55      9.02 o 
  -7   7  -3      729.44      777.38     23.22 o 
  -6   7  -3      748.32      755.55     21.68 o 
  -5   7  -3     1141.90     1134.72     28.02 o 
  -4   7  -3      661.24      710.51     18.66 o 
  -3   7  -3     2045.74     2125.62     46.44 o 
  -2   7  -3      198.40      201.43      7.48 o 
  -1   7  -3      160.98      196.49      7.39 o 
   0   7  -3      418.81      479.72     19.19 o 
   1   7  -3     1698.95     1675.75     39.43 o 
   3   7  -3       74.75       85.82     10.17 o 
   4   7  -3      343.00      300.16     19.72 o 
   5   7  -3       49.29       54.78      8.11 o 
   6   7  -3      317.69      353.17     17.27 o 
   7   7  -3       11.86       20.15      7.29 o 
   8   7  -3      285.10      241.83      7.48 o 
   9   7  -3       56.76       54.78      5.18 o 
  10   7  -3       20.69       14.87      4.75 o 
  11   7  -3       41.37       -6.24     21.54 o 
 -13   8  -3       74.59       72.96     23.94 o 
 -12   8  -3       18.31       -6.67     15.30 o 
 -11   8  -3       41.37       59.44     21.97 o 
 -10   8  -3       34.68       48.84     13.77 o 
  -9   8  -3      336.59      336.86     28.16 o 
  -8   8  -3       19.13       29.74      8.11 o 
  -7   8  -3      489.88      450.45     16.74 o 
  -6   8  -3      459.89      497.13     15.64 o 
  -5   8  -3       96.79       96.71      6.04 o 
  -4   8  -3       87.73       83.42      5.61 o 
  -3   8  -3        7.22        4.32      3.84 o 
  -2   8  -3      948.97      980.97     27.44 o 
  -1   8  -3      305.27      285.14     10.36 o 
   0   8  -3      332.79      313.97     14.73 o 
   1   8  -3      338.59      363.91     15.06 o 
   3   8  -3      250.26      203.93     15.64 o 
   4   8  -3      216.13      204.55     15.69 o 
   5   8  -3       33.05       24.08      9.69 o 
   6   8  -3      931.81     1080.80     50.42 o 
   7   8  -3       13.31       17.32      9.64 o 
   8   8  -3       13.79       14.87     10.99 o 
   9   8  -3       47.16       65.67     15.97 o 
  10   8  -3       97.84      140.41     24.90 o 
 -12   9  -3      145.71       96.28     21.49 o 
 -11   9  -3        5.56        1.44     13.53 o 
 -10   9  -3       52.51       46.10     15.45 o 
  -9   9  -3       79.65       67.45     14.39 o 
  -8   9  -3       79.14       98.87     13.48 o 
  -7   9  -3      893.52      922.88     35.93 o 
  -6   9  -3      249.26      227.05     11.23 o 
  -5   9  -3      449.85      422.97     13.53 o 
  -4   9  -3        9.96       15.88      4.89 o 
  -3   9  -3      143.60      170.97      9.16 o 
  -2   9  -3      449.61      468.25     15.16 o 
  -1   9  -3      121.74      134.22      6.62 o 
   0   9  -3      396.13      404.26     16.74 o 
   1   9  -3      256.27      280.01      8.78 o 
   4   9  -3      507.50      604.97     32.33 o 
   5   9  -3       33.97       56.13     12.14 o 
   6   9  -3      168.70      168.67     19.91 o 
   7   9  -3      101.47      109.14     15.54 o 
   8   9  -3      118.46      141.95     19.33 o 
   9   9  -3       40.90       41.16     20.53 o 
 -12  10  -3       31.88       60.44     24.51 o 
 -11  10  -3       23.75       11.99     14.39 o 
 -10  10  -3       70.83       47.92     15.45 o 
  -9  10  -3        5.66       18.61     17.22 o 
  -8  10  -3       44.11       91.19     18.42 o 
  -7  10  -3       71.96       69.65      8.78 o 
  -6  10  -3      934.37      980.97     32.91 o 
  -5  10  -3      383.70      406.90     15.93 o 
  -4  10  -3      208.66      227.05     11.90 o 
  -3  10  -3       33.15       32.19      6.19 o 
  -2  10  -3     1129.09     1164.46     34.40 o 
  -1  10  -3       76.26       68.89      5.08 o 
   0  10  -3     1004.59     1025.35     28.06 o 
   1  10  -3       65.33       70.37      2.93 o 
   5  10  -3      203.10      211.51     21.68 o 
   6  10  -3       25.37       25.38     11.90 o 
   7  10  -3        0.78      -11.47     11.47 o 
   8  10  -3       47.03       -0.48     19.91 o 
 -12  11  -3       35.44       51.28     17.89 o 
 -11  11  -3        2.94       -7.63     22.02 o 
 -10  11  -3       81.54       11.99     15.30 o 
  -9  11  -3       63.59       57.09     15.21 o 
  -8  11  -3       22.68        8.63     14.92 o 
  -7  11  -3       70.85       64.28      9.11 o 
  -6  11  -3       29.23       39.77      9.69 o 
  -5  11  -3      275.91      275.65     14.54 o 
  -4  11  -3      367.87      379.12     16.21 o 
  -3  11  -3      357.84      334.46     13.62 o 
  -2  11  -3     1000.65     1003.04     31.90 o 
  -1  11  -3      893.47      959.15     28.50 o 
   0  11  -3      171.88      143.00      6.28 o 
   6  11  -3      174.44      178.50     23.99 o 
   7  11  -3      101.35      109.14     21.97 o 
 -11  12  -3        0.56        5.28     15.40 o 
 -10  12  -3       42.69       65.67     16.69 o 
  -9  12  -3      173.92      202.68     21.83 o 
  -8  12  -3       92.60       80.26     14.54 o 
  -7  12  -3       75.63       88.70     13.62 o 
  -6  12  -3       45.00       35.50      7.58 o 
  -5  12  -3      127.93      149.38     16.07 o 
  -4  12  -3      129.13      153.13     10.31 o 
  -3  12  -3       29.07       29.26      5.71 o 
  -2  12  -3      168.12      196.49      9.83 o 
  -1  12  -3       78.05       74.84      5.71 o 
   0  12  -3       29.38       21.97      2.88 o 
 -10  13  -3        4.34      -16.79     20.63 o 
  -9  13  -3       39.21       56.75     14.87 o 
  -8  13  -3        0.16       11.99     11.08 o 
  -7  13  -3       43.59       49.41     12.62 o 
  -6  13  -3      334.90      304.72     23.70 o 
  -5  13  -3       13.09       20.15      8.63 o 
  -4  13  -3      138.07      132.21     14.58 o 
  -3  13  -3      109.02       98.87     12.62 o 
  -2  13  -3      155.14      150.44     11.80 o 
  -1  13  -3      254.69      247.29     16.55 o 
  -9  14  -3      150.67      176.15     29.07 o 
  -8  14  -3       43.76       81.02     17.37 o 
  -7  14  -3      124.82      104.19     15.64 o 
  -6  14  -3        6.50       25.38     14.34 o 
  -5  14  -3       94.36       81.02     14.97 o 
  -4  14  -3       58.70       66.01     13.53 o 
  -3  14  -3       92.07      129.24     11.94 o 
  -2  14  -3       55.89       39.24      7.15 o 
  -1  14  -3      117.14      127.22      9.40 o 
  -8  15  -3       40.61       33.20     18.18 o 
  -7  15  -3       44.54       30.70     16.74 o 
  -6  15  -3        6.09       -1.92     10.03 o 
  -5  15  -3       49.02       65.67     14.92 o 
  -4  15  -3      106.45      126.74     15.30 o 
  -3  15  -3       35.92       48.50     10.70 o 
  -2  15  -3       61.24       49.41     10.17 o 
  -5  16  -3       32.84       31.18     12.95 o 
  -4  16  -3       85.15       83.81     14.06 o 
  -3  16  -3       13.25        3.41      6.28 o 
   1 -15  -2       19.78       12.90     16.84 o 
   2 -15  -2       25.22       21.54     14.87 o 
   3 -15  -2       14.38       40.34     16.41 o 
   4 -15  -2       25.82       21.97     15.83 o 
   5 -15  -2      113.85      130.72     25.04 o 
   6 -15  -2       22.47       16.79     14.01 o 
   7 -15  -2      151.97      122.33     20.82 o 
   8 -15  -2       16.91       15.35     14.92 o 
  -1 -14  -2       20.92       23.41     10.60 o 
   0 -14  -2       16.28      -11.08     14.01 o 
   1 -14  -2      118.91       86.64     16.69 o 
   2 -14  -2       24.22       36.03     16.31 o 
   3 -14  -2      387.68      419.37     34.97 o 
   4 -14  -2      120.84      121.85     20.77 o 
   5 -14  -2      127.34      127.22     17.80 o 
   6 -14  -2       32.10       21.97     18.66 o 
   7 -14  -2      107.85       61.50     20.96 o 
   8 -14  -2      153.79      139.36     22.74 o 
   9 -14  -2      226.56      212.80     24.27 o 
  10 -14  -2       23.06        5.28     17.75 o 
  -3 -13  -2       50.86       42.31     16.79 o 
  -2 -13  -2       97.54       79.06     11.71 o 
  -1 -13  -2       32.36       41.16      9.55 o 
   0 -13  -2      331.44      300.16     29.60 o 
   1 -13  -2      223.62      234.39     21.44 o 
   2 -13  -2       24.11        8.11     12.95 o 
   3 -13  -2       41.21       42.60     12.86 o 
   4 -13  -2       45.97       76.37     18.76 o 
   5 -13  -2      104.67       98.44     16.50 o 
   6 -13  -2       11.43       11.51      7.72 o 
   7 -13  -2        0.24        1.44      7.24 o 
   8 -13  -2       55.26       34.97     11.42 o 
   9 -13  -2      107.21       92.44     11.37 o 
  10 -13  -2       25.88       25.38      9.07 o 
  11 -13  -2      176.70      179.65     17.03 o 
  -4 -12  -2       71.88       51.91     13.91 o 
  -3 -12  -2       14.43       24.51      9.98 o 
  -2 -12  -2       41.50       63.23     15.69 o 
  -1 -12  -2        9.59       13.86      8.63 o 
   1 -12  -2      158.62      198.94     20.39 o 
   2 -12  -2       18.94       32.19     10.94 o 
   3 -12  -2      238.31      210.88     12.71 o 
   4 -12  -2      314.64      321.79     15.73 o 
   5 -12  -2      247.36      247.29     15.16 o 
   6 -12  -2      144.33      122.81     11.66 o 
   7 -12  -2       18.21       10.51      6.67 o 
   8 -12  -2        5.36        6.24      8.20 o 
   9 -12  -2       42.64       37.90     11.85 o 
  10 -12  -2      128.16      131.73     15.06 o 
  11 -12  -2       42.26       52.86     11.13 o 
  12 -12  -2       68.37       70.37     12.14 o 
  -5 -11  -2       21.90       17.70     16.74 o 
  -4 -11  -2       89.75      102.85     17.75 o 
  -3 -11  -2       26.83       27.87     13.43 o 
  -2 -11  -2        2.81       -7.72      7.72 o 
  -1 -11  -2       17.74       25.38      7.29 o 
   0 -11  -2       17.75        8.63      6.19 o 
   1 -11  -2        9.35        3.41      4.85 o 
   2 -11  -2      331.05      326.50     15.02 o 
   3 -11  -2      422.45      410.45     16.84 o 
   4 -11  -2      517.29      552.30     20.58 o 
   5 -11  -2      126.61      129.24     10.46 o 
   6 -11  -2      111.57      108.22     10.46 o 
   7 -11  -2      417.57      489.36     21.30 o 
   8 -11  -2      586.90      636.63     26.53 o 
   9 -11  -2      123.20      135.28     12.23 o 
  10 -11  -2        9.16        4.32      9.11 o 
  11 -11  -2       36.74       30.22      9.64 o 
  12 -11  -2       69.13       68.89     10.89 o 
  13 -11  -2       26.95       51.91     17.65 o 
  -5 -10  -2       17.69       20.15     14.34 o 
  -4 -10  -2       18.03       14.34      8.16 o 
  -3 -10  -2       48.54       42.60     10.03 o 
  -2 -10  -2       35.77       30.70      5.32 o 
  -1 -10  -2      230.64      193.42      9.74 o 
   0 -10  -2       28.09       27.39      4.80 o 
   1 -10  -2       39.32       38.95      5.18 o 
   2 -10  -2      145.11      116.14      6.14 o 
   3 -10  -2      603.28      597.49     16.07 o 
   4 -10  -2      198.83      212.13      8.92 o 
   5 -10  -2      293.07      272.72     10.84 o 
   6 -10  -2      113.57      102.37      9.31 o 
   7 -10  -2       80.04       78.29      9.31 o 
   8 -10  -2      228.61      245.23     13.72 o 
   9 -10  -2       20.82        4.80      8.16 o 
  10 -10  -2      286.35      313.97     17.08 o 
  11 -10  -2       10.06        8.63      7.20 o 
  12 -10  -2       42.56       46.10      9.50 o 
  13 -10  -2      233.67      252.14     29.93 o 
  -5  -9  -2      154.58      198.94     18.52 o 
  -4  -9  -2      106.68       97.57      7.77 o 
  -3  -9  -2       35.46       21.97      3.89 o 
  -2  -9  -2       53.40       40.92      4.22 o 
  -1  -9  -2       91.75       72.58      5.23 o 
   0  -9  -2      188.74      147.75     10.12 o 
   1  -9  -2      302.36      321.79     11.80 o 
   2  -9  -2      243.82      237.75      9.45 o 
   3  -9  -2     1618.23     1601.25     31.57 o 
   4  -9  -2      247.14      259.14      8.44 o 
   5  -9  -2     1594.91     1640.05     39.05 o 
   6  -9  -2      220.61      224.46     11.80 o 
   7  -9  -2     1024.88     1018.34     33.53 o 
   8  -9  -2      755.08      735.21     26.14 o 
   9  -9  -2      228.43      231.03     12.66 o 
  10  -9  -2      123.37      142.48     10.99 o 
  11  -9  -2       50.14       48.84      8.59 o 
  12  -9  -2        9.60       13.38      9.11 o 
  13  -9  -2        4.31        0.48     14.10 o 
  14  -9  -2       36.24       75.60     19.81 o 
  -5  -8  -2      212.44      184.40     10.70 o 
  -4  -8  -2       74.57       71.09      4.80 o 
  -3  -8  -2      101.14      113.79      5.61 o 
  -2  -8  -2      870.97      921.54     27.92 o 
  -1  -8  -2      297.43      303.95      9.93 o 
   0  -8  -2      591.75      547.16     17.41 o 
   1  -8  -2      499.76      516.85     16.93 o 
   2  -8  -2      241.65      255.64      8.40 o 
   3  -8  -2      408.22      429.30     10.89 o 
   4  -8  -2     2406.68     2579.82     55.65 o 
   5  -8  -2      210.36      183.20      7.72 o 
   6  -8  -2      685.80      664.55     18.09 o 
   7  -8  -2      106.04      114.22      7.96 o 
   8  -8  -2       82.81       96.71      8.63 o 
   9  -8  -2      206.46      195.87     11.66 o 
  10  -8  -2       48.76       40.34      7.24 o 
  11  -8  -2       98.35      102.37      9.74 o 
  12  -8  -2      100.33       82.61      9.98 o 
  13  -8  -2       96.14       95.42     11.99 o 
  14  -8  -2       11.88        8.63     16.69 o 
  -5  -7  -2      632.48      611.45     22.74 o 
  -4  -7  -2      507.35      523.85     16.02 o 
  -3  -7  -2      240.07      222.49      9.16 o 
  -2  -7  -2       31.70       48.84      3.36 o 
  -1  -7  -2      402.72      376.58     10.22 o 
   0  -7  -2      378.49      354.80     15.69 o 
   1  -7  -2      645.39      732.86     17.80 o 
   2  -7  -2      821.94      757.95     19.28 o 
   3  -7  -2     1390.17     1321.91     30.27 o 
   4  -7  -2       68.45       66.01      5.32 o 
   5  -7  -2      529.85      503.99     13.77 o 
   6  -7  -2      113.64      100.64      6.57 o 
   7  -7  -2      579.35      628.91     17.56 o 
   8  -7  -2      585.61      588.95     18.09 o 
   9  -7  -2      260.03      291.86     13.48 o 
  10  -7  -2      400.50      390.30     18.18 o 
  11  -7  -2        5.31       15.35      6.72 o 
  12  -7  -2      251.48      259.86     12.71 o 
  13  -7  -2      194.31      155.33     13.67 o 
  14  -7  -2       21.19       42.60     23.46 o 
  -6  -6  -2      195.22      204.55     11.90 o 
  -5  -6  -2      141.68      139.89      8.30 o 
  -4  -6  -2       33.11       44.61      5.28 o 
  -3  -6  -2      142.65      145.11      5.28 o 
  -2  -6  -2     1243.74     1228.07     24.56 o 
  -1  -6  -2      332.67      298.62     10.60 o 
   0  -6  -2     2417.90     2370.62     57.57 o 
   1  -6  -2      846.73      936.21     21.44 o 
   2  -6  -2     1552.88     1543.92     32.72 o 
   3  -6  -2     1434.55     1697.33     43.32 o 
   4  -6  -2     2310.57     2450.20     49.89 o 
   5  -6  -2      149.26      153.13      6.52 o 
   6  -6  -2      518.40      569.95     14.63 o 
   7  -6  -2       23.61       12.42      4.32 o 
   8  -6  -2       19.64       27.39      4.37 o 
   9  -6  -2       46.86       32.67      5.28 o 
  10  -6  -2      275.96      234.39     12.76 o 
  11  -6  -2       17.84       11.51      5.37 o 
  12  -6  -2      216.55      277.80     12.42 o 
  13  -6  -2      323.58      280.73     18.37 o 
  14  -6  -2       14.62       -5.80      8.63 o 
  -7  -5  -2       42.28       17.70      9.02 o 
  -6  -5  -2        9.73        7.15      5.28 o 
  -5  -5  -2      897.37      948.30     26.96 o 
  -4  -5  -2     1107.72     1124.46     23.51 o 
  -3  -5  -2      957.04     1063.58     21.44 o 
  -2  -5  -2      496.86      432.94     10.03 o 
  -1  -5  -2      253.62      221.82      7.82 o 
   0  -5  -2     1317.20     1309.19     33.29 o 
   1  -5  -2      680.93      745.96     16.74 o 
   2  -5  -2     3913.66     3880.09     76.42 o 
   3  -5  -2     1050.47     1046.50     26.91 o 
   4  -5  -2     1873.79     1888.31     39.96 o 
   5  -5  -2     2684.28     2491.55     50.27 o 
   6  -5  -2      872.64      905.66     21.11 o 
   7  -5  -2        5.53        3.79      4.27 o 
   8  -5  -2      353.23      298.62      9.83 o 
   9  -5  -2      657.44      696.55     19.67 o 
  10  -5  -2      346.91      339.30     12.09 o 
  11  -5  -2       23.18       13.38      4.32 o 
  12  -5  -2      102.94       92.01      6.72 o 
  13  -5  -2        3.31       19.19      9.59 o 
  14  -5  -2       43.20       18.23      9.55 o 
  -8  -4  -2       99.80       75.60     11.03 o 
  -7  -4  -2       42.81       26.96      8.20 o 
  -6  -4  -2      731.60      716.36     19.91 o 
  -5  -4  -2      958.30      928.20     24.03 o 
  -4  -4  -2     2493.81     2566.48     57.71 o 
  -3  -4  -2      246.10      259.86      7.05 o 
  -2  -4  -2      197.63      194.67      5.52 o 
  -1  -4  -2      424.62      382.53     11.13 o 
   0  -4  -2      377.85      352.30     10.70 o 
   1  -4  -2     3082.53     3080.36     60.78 o 
   2  -4  -2      678.59      615.81     14.15 o 
   3  -4  -2      428.71      461.68     14.10 o 
   4  -4  -2     2222.86     1959.35     38.76 o 
   5  -4  -2      393.93      437.50     10.99 o 
   6  -4  -2     5173.39     5258.99    101.65 o 
   7  -4  -2     1706.62     1748.23     38.47 o 
   8  -4  -2       52.13       55.79      4.27 o 
   9  -4  -2      842.94      811.97     19.96 o 
  10  -4  -2      179.36      173.27      7.48 o 
  11  -4  -2       92.84       76.37      9.59 o 
  12  -4  -2       17.72       19.19      8.25 o 
  13  -4  -2       57.67       88.70     11.13 o 
  14  -4  -2       53.47       63.90     11.23 o 
  -9  -3  -2       52.56       71.09     11.80 o 
  -8  -3  -2      151.99      143.53     11.03 o 
  -7  -3  -2      111.13       87.88      6.57 o 
  -6  -3  -2      225.74      210.21      8.87 o 
  -5  -3  -2       57.82       51.28      4.70 o 
  -4  -3  -2      449.90      493.24     13.62 o 
  -3  -3  -2     1827.12     1686.49     35.98 o 
  -2  -3  -2      440.95      515.89     12.95 o 
  -1  -3  -2     2174.16     2283.98     46.05 o 
   0  -3  -2     3024.40     2950.45     68.98 o 
   1  -3  -2     1404.02     1177.94     24.03 o 
   2  -3  -2      724.66      702.35     20.92 o 
   3  -3  -2     3954.86     3635.77     84.53 o 
   4  -3  -2     3336.79     2779.29     53.10 o 
   5  -3  -2      806.62      946.96     21.59 o 
   6  -3  -2      928.33      808.23     18.66 o 
   7  -3  -2      392.99      443.93     11.99 o 
   8  -3  -2     1529.06     1519.93     30.75 o 
   9  -3  -2      503.35      497.13     12.71 o 
  10  -3  -2      308.96      344.15     14.63 o 
  11  -3  -2      323.50      317.86     14.06 o 
  12  -3  -2        9.69        3.79      8.11 o 
  13  -3  -2       85.31       85.01     12.14 o 
  14  -3  -2       15.09        8.63     10.03 o 
 -10  -2  -2       36.50       25.81     11.56 o 
  -9  -2  -2      188.36      175.00     12.76 o 
  -8  -2  -2      164.30      154.23     10.31 o 
  -7  -2  -2      761.73      737.61     21.40 o 
  -6  -2  -2      494.28      490.32     13.58 o 
  -5  -2  -2      495.33      522.84     13.00 o 
  -4  -2  -2     1448.40     1615.30     31.71 o 
  -3  -2  -2     1361.04     1353.95     25.81 o 
  -2  -2  -2      897.57      974.11     21.88 o 
  -1  -2  -2     2836.42     2842.03     56.03 o 
   0  -2  -2    12025.84    12263.04    281.35 o 
   1  -2  -2    16458.32    15783.49    352.21 o 
   2  -2  -2     6433.48     5893.32    137.87 o 
   3  -2  -2     4286.61     4017.72     77.76 o 
   4  -2  -2      678.96      585.73     12.71 o 
   5  -2  -2     1338.73     1318.74     27.06 o 
   6  -2  -2      341.11      380.85      9.40 o 
   7  -2  -2     3147.69     3121.80     53.82 o 
   8  -2  -2      109.31      122.33      6.76 o 
   9  -2  -2     1174.43     1243.47     32.43 o 
  10  -2  -2      900.49      918.90     27.87 o 
  11  -2  -2       94.09       63.90      7.34 o 
  12  -2  -2       79.43       79.44      9.79 o 
  13  -2  -2       10.53       19.57      9.50 o 
  14  -2  -2       32.89       28.30     12.57 o 
 -10  -1  -2      289.50      266.24     24.32 o 
  -9  -1  -2      767.40      724.56     24.75 o 
  -8  -1  -2      412.35      409.58     16.84 o 
  -7  -1  -2      273.24      280.01     10.27 o 
  -6  -1  -2       59.80       61.84      4.85 o 
  -5  -1  -2     1618.30     1606.52     33.34 o 
  -4  -1  -2     2598.75     2613.30     47.01 o 
  -3  -1  -2     1206.05     1073.61     20.10 o 
  -2  -1  -2     1513.79     1531.93     25.71 o 
  -1  -1  -2     9335.51     8969.26    203.30 o 
   0  -1  -2     2976.20     2767.77     66.82 o 
   1  -1  -2     1997.59     1713.60     41.69 o 
   2  -1  -2      663.38      772.54     20.68 o 
   3  -1  -2     4915.88     4553.76    106.40 o 
   4  -1  -2     5215.80     4863.32     91.63 o 
   5  -1  -2      851.80      979.58     20.58 o 
   6  -1  -2     1127.01     1143.60     25.19 o 
   7  -1  -2     1437.65     1472.49     33.63 o 
   8  -1  -2      154.51      173.85      8.11 o 
   9  -1  -2      350.03      310.09     12.33 o 
  10  -1  -2      291.96      291.86     12.71 o 
  11  -1  -2       56.74       44.61      6.14 o 
  12  -1  -2       17.00       12.90      7.72 o 
  13  -1  -2      164.81      201.43     16.79 o 
  14  -1  -2       17.36       33.68     12.95 o 
 -11   0  -2      127.07      147.23     19.67 o 
 -10   0  -2        1.89       -5.28      6.24 o 
  -9   0  -2       71.18       57.09      8.59 o 
  -8   0  -2      331.54      349.86     17.22 o 
  -7   0  -2      604.01      704.66     17.46 o 
  -6   0  -2      923.27      955.07     21.68 o 
  -5   0  -2      897.09      998.87     20.77 o 
  -4   0  -2     2393.32     2340.87     42.41 o 
  -3   0  -2     2772.17     2967.14     52.48 o 
  -2   0  -2     2755.29     2480.66     39.29 o 
  -1   0  -2     3615.77     3215.49     64.57 o 
   0   0  -2     2636.77     2267.28     45.91 o 
   1   0  -2     1475.10     1557.74     27.68 o 
   2   0  -2     2860.58     2874.80     68.12 o 
   3   0  -2     1145.25     1238.82     32.38 o 
   4   0  -2     7430.61     7066.32    136.24 o 
   5   0  -2     2297.64     2586.49     51.23 o 
   6   0  -2     1723.64     1652.48     33.82 o 
   7   0  -2       59.48       69.99      5.13 o 
   8   0  -2      430.30      438.41     13.77 o 
   9   0  -2      346.23      440.28     14.73 o 
  10   0  -2      218.48      216.64     10.31 o 
  11   0  -2       42.21       44.04      7.24 o 
  12   0  -2      199.54      237.75     16.21 o 
  13   0  -2       22.65        8.63     11.47 o 
  14   0  -2      113.97      112.83     14.44 o 
 -12   1  -2        1.41        9.55     13.91 o 
 -11   1  -2      210.86      227.72     29.07 o 
 -10   1  -2        0.12       11.08      7.15 o 
  -9   1  -2      358.85      374.90     18.66 o 
  -8   1  -2     1064.93     1066.46     37.18 o 
  -7   1  -2      826.50      813.22     21.25 o 
  -6   1  -2      739.04      840.94     21.59 o 
  -5   1  -2      753.00      723.41     15.30 o 
  -4   1  -2     1829.73     1631.18     30.08 o 
  -3   1  -2     1583.77     1464.09     26.82 o 
  -2   1  -2     1836.01     1702.75     30.75 o 
  -1   1  -2     2990.15     2737.89     55.02 o 
   0   1  -2      304.30      269.84      6.48 o 
   1   1  -2     1565.05     1345.89     27.34 o 
   2   1  -2    13836.44    13111.61    300.97 o 
   3   1  -2     9741.42     9718.58    181.38 o 
   4   1  -2     2395.74     2422.09     40.97 o 
   5   1  -2     1112.46     1265.20     23.36 o 
   6   1  -2      397.26      399.89      9.64 o 
   7   1  -2       70.70       47.92      4.22 o 
   8   1  -2      426.68      484.51     12.52 o 
   9   1  -2     1557.28     1764.73     40.49 o 
  10   1  -2        7.62       15.35      5.85 o 
  11   1  -2       45.28       44.04      7.24 o 
  12   1  -2       28.82       47.01      9.02 o 
  13   1  -2      106.38      115.66     14.58 o 
 -13   2  -2       14.03        4.32     21.59 o 
 -12   2  -2       43.81       29.26     14.92 o 
 -11   2  -2       37.37       57.42     14.30 o 
 -10   2  -2      137.71      123.81     10.75 o 
  -9   2  -2      391.46      382.53     18.85 o 
  -8   2  -2      329.44      311.62     13.91 o 
  -7   2  -2     1236.10     1293.41     31.52 o 
  -6   2  -2      618.26      568.90     15.69 o 
  -5   2  -2     1998.91     2127.64     48.50 o 
  -4   2  -2     1304.59     1287.08     28.30 o 
  -3   2  -2     1104.65      982.36     21.97 o 
  -2   2  -2      737.73      653.33     15.69 o 
  -1   2  -2    16580.10    15965.64    293.35 o 
   0   2  -2     5049.12     4787.24     78.82 o 
   1   2  -2     2686.69     2856.04     49.17 o 
   2   2  -2    11718.38    11626.36    188.91 o 
   3   2  -2     3094.30     2849.04     56.13 o 
   4   2  -2     1442.38     1535.33     27.44 o 
   5   2  -2      882.84      956.41     18.95 o 
   6   2  -2     1748.78     1859.86     35.88 o 
   7   2  -2     1168.42     1049.33     21.30 o 
   8   2  -2      544.33      465.42     13.24 o 
   9   2  -2      522.10      575.18     17.85 o 
  10   2  -2      335.18      344.15     14.63 o 
  11   2  -2       10.09        8.11      6.24 o 
  12   2  -2       92.83       99.73     11.37 o 
  13   2  -2       51.31       44.04     10.46 o 
 -13   3  -2        9.06       24.08     18.28 o 
 -12   3  -2       46.20       62.84     20.48 o 
 -11   3  -2       11.45        9.55     16.79 o 
 -10   3  -2       61.20       47.01      8.73 o 
  -9   3  -2      342.60      312.39     15.49 o 
  -8   3  -2      282.85      299.39     12.14 o 
  -7   3  -2      133.87      132.74      6.57 o 
  -6   3  -2      836.67      847.28     21.68 o 
  -5   3  -2     1565.94     1755.57     36.70 o 
  -4   3  -2     4250.81     4488.95     88.03 o 
  -3   3  -2      168.50      207.05      6.96 o 
  -2   3  -2     5417.29     4949.19     95.51 o 
  -1   3  -2    14420.23    14643.64    270.32 o 
   0   3  -2    11158.36    10764.46    245.42 o 
   1   3  -2     8560.05     7794.91    255.26 o 
   2   3  -2     7315.10     6642.06    153.51 o 
   3   3  -2     3960.55     3515.27     83.09 o 
   4   3  -2      198.72      322.56      9.45 o 
   5   3  -2     5507.36     5802.89     96.76 o 
   6   3  -2      342.07      368.95      9.26 o 
   7   3  -2      325.57      326.50      9.50 o 
   8   3  -2       63.25       86.25      5.71 o 
   9   3  -2       29.50       27.39      5.28 o 
  10   3  -2      143.20      136.82      8.20 o 
  11   3  -2       64.68       66.01      9.98 o 
  12   3  -2       19.69       10.51      8.68 o 
  13   3  -2        1.11       10.51      8.68 o 
 -13   4  -2      118.31       64.62     25.33 o 
 -12   4  -2       44.43       10.07     14.49 o 
 -11   4  -2        6.41       -2.83     10.94 o 
 -10   4  -2      126.72      119.45     10.55 o 
  -9   4  -2      206.88      189.78     12.09 o 
  -8   4  -2       64.72       65.67      5.66 o 
  -7   4  -2     1164.13     1143.60     29.65 o 
  -6   4  -2      347.97      432.94     13.67 o 
  -5   4  -2     2180.28     2234.04     47.64 o 
  -4   4  -2      853.00      837.11     20.29 o 
  -3   4  -2      221.71      184.98      5.95 o 
  -2   4  -2      500.05      382.53     10.27 o 
  -1   4  -2     1710.28     1634.73     33.63 o 
   0   4  -2      230.22      261.25      9.21 o 
   1   4  -2     3003.97     2763.17     52.96 o 
   2   4  -2     5915.80     5666.89    131.92 o 
   3   4  -2     2236.06     2502.54     41.64 o 
   4   4  -2     4799.36     4577.41    106.69 o 
   5   4  -2      589.41      535.94     13.19 o 
   6   4  -2       71.82       68.55      3.98 o 
   7   4  -2      144.28      151.49      6.48 o 
   8   4  -2      197.77      210.88      8.92 o 
   9   4  -2       17.92       15.35      4.27 o 
  10   4  -2       66.63       61.84      7.58 o 
  11   4  -2      120.47      112.83     11.18 o 
  12   4  -2       45.61       40.92     10.07 o 
 -13   5  -2      195.43      225.08     28.26 o 
 -12   5  -2       72.14       81.41     16.60 o 
 -11   5  -2      180.25      143.00     20.44 o 
 -10   5  -2      196.19      205.80     13.19 o 
  -9   5  -2      306.18      297.86     15.11 o 
  -8   5  -2       41.05       50.99      5.61 o 
  -7   5  -2     1165.58     1177.94     30.08 o 
  -6   5  -2      653.09      598.54     16.07 o 
  -5   5  -2     1169.04     1232.68     26.14 o 
  -4   5  -2     1124.09     1134.72     25.09 o 
  -3   5  -2      410.11      550.23     14.39 o 
  -2   5  -2     2574.86     2323.94     46.44 o 
  -1   5  -2     6498.43     6338.59    122.04 o 
   0   5  -2     1029.64     1238.82     44.71 o 
   1   5  -2     2329.34     2347.20     78.53 o 
   2   5  -2      394.84      400.76     13.14 o 
   3   5  -2     3320.03     3237.89     82.27 o 
   4   5  -2       65.72       64.62      2.45 o 
   5   5  -2     2808.81     2981.44     50.23 o 
   6   5  -2      262.77      203.30      8.73 o 
   7   5  -2        7.71        3.41      2.88 o 
   8   5  -2       41.42       46.39      6.28 o 
   9   5  -2      104.56       98.87      9.16 o 
  10   5  -2       33.99       41.16      8.16 o 
  11   5  -2       26.47       36.55      9.55 o 
  12   5  -2       17.88       11.08      8.16 o 
 -13   6  -2       45.91       25.38     24.03 o 
 -12   6  -2       69.21       83.04     23.55 o 
 -11   6  -2      396.46      444.89     33.24 o 
 -10   6  -2       88.70       94.12     10.22 o 
  -9   6  -2       51.87       51.28      8.78 o 
  -8   6  -2      591.53      625.65     19.72 o 
  -7   6  -2      312.96      324.91     11.85 o 
  -6   6  -2      286.86      293.35      9.74 o 
  -5   6  -2       23.66       35.50      4.70 o 
  -4   6  -2     2365.98     2458.88     52.15 o 
  -3   6  -2     1282.16     1437.42     31.57 o 
  -2   6  -2     2853.08     2753.96     55.17 o 
  -1   6  -2     4007.98     4314.57    103.57 o 
   0   6  -2     1483.08     1487.65     52.39 o 
   1   6  -2      919.87      917.55     22.55 o 
   2   6  -2       46.66       40.92     10.07 o 
   3   6  -2      562.29      531.91     25.23 o 
   4   6  -2       97.66      100.16      7.00 o 
   5   6  -2      163.25      180.85      5.32 o 
   6   6  -2      291.54      335.27      8.83 o 
   7   6  -2       88.12       93.74      4.65 o 
   8   6  -2      120.25      119.45      7.68 o 
   9   6  -2      143.20      153.70     10.31 o 
  10   6  -2       14.07        9.55      7.15 o 
  11   6  -2        9.23       -2.83      8.59 o 
 -13   7  -2       32.87       76.75     26.48 o 
 -12   7  -2      126.73      156.39     26.29 o 
 -11   7  -2       33.96        3.41     11.03 o 
 -10   7  -2       82.98       97.57      9.07 o 
  -9   7  -2       60.15       37.32      8.01 o 
  -8   7  -2        1.09        4.80      5.28 o 
  -7   7  -2      427.57      404.26     14.10 o 
  -6   7  -2      111.94       98.01      7.82 o 
  -5   7  -2      975.55     1039.45     25.42 o 
  -4   7  -2     2080.97     2244.40     47.73 o 
  -3   7  -2      973.50     1115.63     26.34 o 
  -2   7  -2      575.48      486.43     14.49 o 
  -1   7  -2     1702.78     1706.35     43.41 o 
   0   7  -2      773.87      810.72     28.69 o 
   1   7  -2      548.36      562.66     14.54 o 
   2   7  -2      137.25      127.75     10.89 o 
   3   7  -2      291.83      258.47     16.89 o 
   4   7  -2      804.60      781.07     33.05 o 
   5   7  -2      574.34      631.12     30.80 o 
   6   7  -2      121.58      102.37      5.32 o 
   7   7  -2        1.59        7.15      2.35 o 
   8   7  -2      104.22       91.19      6.72 o 
   9   7  -2      140.60      147.23     10.65 o 
  10   7  -2       54.54       66.73      8.25 o 
  11   7  -2       66.53       40.34     16.69 o 
 -13   8  -2       20.99        0.96     16.41 o 
 -12   8  -2       12.97       -4.32     21.59 o 
 -11   8  -2       87.33      105.54     18.90 o 
 -10   8  -2      186.29      163.06     21.25 o 
  -9   8  -2      233.37      199.56     13.62 o 
  -8   8  -2      154.54      177.93     10.51 o 
  -7   8  -2      545.47      563.71     18.71 o 
  -6   8  -2      306.84      304.72     11.47 o 
  -5   8  -2      713.81      717.51     18.76 o 
  -4   8  -2      158.09      167.56      7.39 o 
  -3   8  -2      502.00      547.16     17.41 o 
  -2   8  -2      121.34       96.71      6.04 o 
  -1   8  -2      254.09      268.40      9.31 o 
   1   8  -2      997.54     1012.78     36.27 o 
   3   8  -2      535.13      556.42     27.92 o 
   4   8  -2      234.19      251.47     19.43 o 
   5   8  -2      296.51      365.59     24.27 o 
   6   8  -2      175.35      203.93     17.51 o 
   7   8  -2      351.33      385.12     26.67 o 
   8   8  -2        2.01        3.41      1.92 o 
   9   8  -2       35.06       51.91     15.78 o 
  10   8  -2       46.06       55.79     18.33 o 
 -13   9  -2       11.00        2.40     18.33 o 
 -12   9  -2      226.40      229.06     31.81 o 
 -11   9  -2       45.70       28.30     14.44 o 
 -10   9  -2        1.15      -10.51     11.94 o 
  -9   9  -2       20.00       14.34     15.78 o 
  -8   9  -2      116.38       99.73     11.80 o 
  -7   9  -2        0.68       -5.23      5.23 o 
  -6   9  -2      276.88      257.03     11.23 o 
  -5   9  -2      905.83      863.97     23.17 o 
  -4   9  -2      342.04      352.30     13.14 o 
  -3   9  -2     3388.81     3499.72     85.53 o 
  -2   9  -2      708.01      723.41     30.65 o 
  -1   9  -2      645.29      721.06     20.00 o 
   0   9  -2      233.09      223.12     11.80 o 
   1   9  -2      136.39      125.25      4.89 o 
   3   9  -2      700.62      687.34     34.44 o 
   4   9  -2      595.67      627.80     34.01 o 
   5   9  -2      144.13      139.36     15.02 o 
   6   9  -2      154.50      130.20     19.00 o 
   7   9  -2       37.13       24.51     11.94 o 
   8   9  -2       10.98       30.70     15.78 o 
   9   9  -2       45.22       24.95     17.27 o 
 -12  10  -2       50.41       59.44     19.24 o 
 -11  10  -2        6.89       36.79     21.01 o 
 -10  10  -2      101.92       85.01     16.98 o 
  -9  10  -2       39.29       39.24     13.43 o 
  -8  10  -2       43.34       11.08     15.45 o 
  -7  10  -2      836.29      849.87     30.65 o 
  -6  10  -2       10.32        0.00      4.80 o 
  -5  10  -2       61.21       58.43      6.72 o 
  -4  10  -2       33.79       28.78      5.66 o 
  -3  10  -2      292.56      317.86     13.29 o 
  -2  10  -2      288.94      280.01     10.99 o 
  -1  10  -2      655.63      582.57     25.38 o 
   0  10  -2      464.30      435.68     14.63 o 
   1  10  -2      129.47      105.54      6.76 o 
   4  10  -2       39.24       30.22     11.56 o 
   5  10  -2       11.73        4.80     10.07 o 
   6  10  -2       39.90       17.70     11.99 o 
   7  10  -2       44.85       37.90     18.61 o 
   8  10  -2       53.54       71.09     18.85 o 
 -12  11  -2       65.48       31.18     18.33 o 
 -11  11  -2      142.78      107.31     19.52 o 
 -10  11  -2      218.71      192.22     22.45 o 
  -9  11  -2       15.25       33.68     14.49 o 
  -8  11  -2       47.16       40.34     11.42 o 
  -7  11  -2      125.70      102.37     10.65 o 
  -6  11  -2       75.35       61.50      7.58 o 
  -5  11  -2       18.41       10.51      6.24 o 
  -4  11  -2       78.62       81.02      8.30 o 
  -3  11  -2       39.12       25.81      6.24 o 
  -2  11  -2      652.38      672.51     23.84 o 
  -1  11  -2      326.56      358.92     13.29 o 
   0  11  -2       76.59       94.12      5.08 o 
   1  11  -2       28.56       27.87      1.87 o 
   5  11  -2        1.20        7.15     11.94 o 
   6  11  -2      257.69      274.16     27.58 o 
   7  11  -2       73.45       30.70     16.74 o 
 -11  12  -2        3.05        5.28     14.39 o 
 -10  12  -2       41.84       68.89     16.74 o 
  -9  12  -2       47.16       48.84     18.66 o 
  -8  12  -2      455.23      446.71     29.65 o 
  -7  12  -2      489.26      454.15     20.53 o 
  -6  12  -2       20.66       15.88      6.28 o 
  -5  12  -2      157.19      132.74     10.07 o 
  -4  12  -2      233.01      192.85     10.94 o 
  -3  12  -2      364.31      411.36     16.89 o 
  -2  12  -2       12.48       14.87      4.75 o 
  -1  12  -2        9.88        3.79      2.93 o 
   0  12  -2       57.67       65.67      4.27 o 
   6  12  -2       17.98      -10.51     15.35 o 
 -11  13  -2       72.84       66.73     17.17 o 
 -10  13  -2       35.80       24.51     14.97 o 
  -9  13  -2       23.27        1.92     18.13 o 
  -8  13  -2       67.49       91.63     16.79 o 
  -7  13  -2        7.06       10.51     10.07 o 
  -6  13  -2      268.15      268.40     23.70 o 
  -5  13  -2       60.05      102.85     13.77 o 
  -4  13  -2       83.73      111.01     11.99 o 
  -3  13  -2      259.96      285.91     20.00 o 
  -2  13  -2      889.75      910.93     39.67 o 
  -1  13  -2      112.50      108.22      9.11 o 
   0  13  -2       36.79       34.97      5.18 o 
 -10  14  -2       19.17      -21.97     23.41 o 
  -9  14  -2        5.76      -11.51     14.44 o 
  -8  14  -2      144.02      141.95     19.33 o 
  -7  14  -2       43.53       47.92     17.89 o 
  -6  14  -2        1.00        1.92      8.59 o 
  -5  14  -2       78.89       69.99     11.37 o 
  -4  14  -2       16.08       25.81      8.68 o 
  -3  14  -2       73.96       77.52     10.41 o 
  -1  14  -2       70.74       69.65      7.68 o 
  -8  15  -2        2.36       -6.24     12.90 o 
  -7  15  -2        8.82       12.90     14.78 o 
  -6  15  -2       25.34       36.79     15.69 o 
  -5  15  -2       21.76       24.95     10.94 o 
  -4  15  -2       33.18       31.18      9.07 o 
  -2  15  -2        4.80        1.44      7.24 o 
  -5  16  -2       57.05       82.22     15.88 o 
  -4  16  -2       30.29       32.67      9.50 o 
  -3  16  -2       18.66       25.81      9.11 o 
   0 -15  -1      124.52      145.11     26.38 o 
   1 -15  -1       82.01       94.12     19.57 o 
   2 -15  -1       10.16       -2.40     14.92 o 
   3 -15  -1      110.91      128.71     20.87 o 
   4 -15  -1      218.02      196.49     27.63 o 
   5 -15  -1      104.71      117.05     20.39 o 
   6 -15  -1       42.27       57.09     21.20 o 
   7 -15  -1       23.48       51.91     22.74 o 
   8 -15  -1       31.24       44.04     21.20 o 
   9 -15  -1      133.39      107.31     23.60 o 
  -2 -14  -1       15.70       13.86     10.12 o 
  -1 -14  -1       14.81       10.51      9.50 o 
   0 -14  -1        2.19        2.40     19.28 o 
   1 -14  -1      102.18       53.82     17.65 o 
   2 -14  -1       29.15       17.32     13.86 o 
   3 -14  -1        5.03       12.42     18.23 o 
   4 -14  -1      196.14      204.55     21.92 o 
   5 -14  -1       19.62       27.39     17.65 o 
   6 -14  -1      173.59      177.35     20.44 o 
   7 -14  -1       50.96       28.78     12.95 o 
   8 -14  -1      283.72      327.31     30.89 o 
   9 -14  -1       38.54       17.32     18.76 o 
  10 -14  -1       15.22       34.44     15.45 o 
  -4 -13  -1       23.86       46.10     14.30 o 
  -3 -13  -1      184.91      179.08     16.98 o 
  -2 -13  -1       43.08       44.61     11.13 o 
  -1 -13  -1       61.64       49.75     10.51 o 
   0 -13  -1       41.18       44.04     14.25 o 
   1 -13  -1        1.57       -6.67     11.42 o 
   2 -13  -1       14.48       22.59     15.40 o 
   3 -13  -1       13.53       15.88     12.57 o 
   4 -13  -1      296.78      336.86     25.71 o 
   5 -13  -1      123.96      161.95     19.52 o 
   6 -13  -1       82.47       67.11      8.97 o 
   7 -13  -1       32.36       24.08      8.16 o 
   8 -13  -1      121.04      118.97     12.42 o 
   9 -13  -1      286.84      293.35     21.01 o 
  10 -13  -1       81.14       76.75     11.90 o 
  11 -13  -1       84.05       91.19     16.74 o 
  -5 -12  -1        8.98       40.34     14.49 o 
  -4 -12  -1       24.08       11.99     12.90 o 
  -3 -12  -1      242.97      250.08     26.34 o 
  -2 -12  -1       17.62       18.61     10.99 o 
  -1 -12  -1      441.58      480.68     31.71 o 
   0 -12  -1       74.01       51.91     12.62 o 
   1 -12  -1       66.73       57.42     13.29 o 
   2 -12  -1      103.19      120.41     19.24 o 
   3 -12  -1       21.57       20.15      7.29 o 
   4 -12  -1       76.66       46.10      8.63 o 
   5 -12  -1      579.44      614.71     22.79 o 
   6 -12  -1      442.66      441.20     18.42 o 
   7 -12  -1       24.92       26.96      8.20 o 
   8 -12  -1       47.89       38.95      9.55 o 
   9 -12  -1       31.06       38.95     12.04 o 
  10 -12  -1        6.48        5.80     11.61 o 
  11 -12  -1        7.82        9.55     10.94 o 
  12 -12  -1       21.61       22.59      9.98 o 
  -5 -11  -1      188.45      199.56     22.26 o 
  -4 -11  -1       28.04        5.80     16.36 o 
  -3 -11  -1       32.05       32.67     10.51 o 
  -2 -11  -1      179.75      182.05     19.52 o 
  -1 -11  -1       16.83       12.90      5.18 o 
   0 -11  -1       33.04       27.39      5.76 o 
   1 -11  -1      125.26       98.44      6.09 o 
   2 -11  -1      217.92      219.85      9.11 o 
   3 -11  -1       79.92       83.42      7.58 o 
   4 -11  -1      165.55      155.86      9.83 o 
   5 -11  -1       78.22       57.09      7.63 o 
   6 -11  -1      390.05      443.02     18.42 o 
   7 -11  -1      142.53      127.22     11.37 o 
   8 -11  -1      144.81      122.33     15.97 o 
   9 -11  -1       91.81      100.16     10.99 o 
  10 -11  -1      151.98      141.95     13.05 o 
  11 -11  -1      201.55      172.12     14.34 o 
  12 -11  -1        8.53      -11.47     11.47 o 
  13 -11  -1       53.14       43.17     25.90 o 
  -5 -10  -1       24.97       46.39     11.66 o 
  -4 -10  -1       38.96       95.85     27.44 o 
  -3 -10  -1        8.47        5.80      8.25 o 
  -2 -10  -1      441.38      433.86     17.32 o 
  -1 -10  -1      502.83      508.93     17.80 o 
   0 -10  -1       99.26      102.85      6.24 o 
   1 -10  -1      218.22      217.94      8.40 o 
   2 -10  -1      406.88      436.59     12.81 o 
   3 -10  -1       93.68       75.22      5.71 o 
   4 -10  -1      985.64     1035.23     23.94 o 
   5 -10  -1      146.82      123.81      9.74 o 
   6 -10  -1      513.09      549.23     20.53 o 
   7 -10  -1     1568.09     1599.52     49.07 o 
   8 -10  -1       23.81       36.79      8.25 o 
   9 -10  -1      212.52      179.65     12.90 o 
  10 -10  -1       56.29       84.62     10.46 o 
  11 -10  -1       28.29       22.59      8.11 o 
  12 -10  -1       50.64       55.12     11.37 o 
  13 -10  -1       11.00       24.08     17.17 o 
  -5  -9  -1       61.31       74.45     10.22 o 
  -4  -9  -1       47.51       53.82      5.80 o 
  -3  -9  -1       34.78       31.18      4.89 o 
  -2  -9  -1      416.08      439.32     12.86 o 
  -1  -9  -1      255.99      265.52      9.98 o 
   0  -9  -1      184.30      167.56      7.39 o 
   1  -9  -1      962.43      941.59     22.83 o 
   2  -9  -1      263.21      266.24      7.87 o 
   3  -9  -1      259.02      236.40      8.06 o 
   4  -9  -1      397.24      405.17     15.88 o 
   5  -9  -1       27.83       20.53      4.37 o 
   6  -9  -1      701.15      660.04     22.50 o 
   7  -9  -1      367.18      380.85     17.08 o 
   8  -9  -1      744.74      793.36     28.40 o 
   9  -9  -1       44.04       56.13     12.47 o 
  10  -9  -1        1.92        3.41      6.28 o 
  11  -9  -1      150.32      145.11     12.66 o 
  12  -9  -1      222.35      188.00     15.64 o 
  13  -9  -1       43.69       30.70     16.26 o 
  14  -9  -1      123.43      144.59     29.50 o 
  -5  -8  -1      315.26      296.37     13.58 o 
  -4  -8  -1      570.25      532.92     16.17 o 
  -3  -8  -1      325.20      313.21     10.84 o 
  -2  -8  -1      510.73      459.76     12.23 o 
  -1  -8  -1      265.83      259.86      8.49 o 
   0  -8  -1      362.85      332.06     11.18 o 
   1  -8  -1      681.02      660.04     16.89 o 
   2  -8  -1      611.01      673.62     14.78 o 
   3  -8  -1      778.79      838.40     17.75 o 
   4  -8  -1        2.50        3.79      4.27 o 
   5  -8  -1     1506.55     1450.71     31.71 o 
   6  -8  -1      145.31      137.82      7.72 o 
   7  -8  -1      477.78      547.16     20.48 o 
   8  -8  -1      153.41      165.84     10.70 o 
   9  -8  -1      113.97      112.40      9.74 o 
  10  -8  -1      166.25      205.80     13.19 o 
  11  -8  -1       23.51       24.95      6.76 o 
  12  -8  -1      272.71      282.94     13.24 o 
  13  -8  -1       81.34       60.44     22.50 o 
  14  -8  -1       64.51       49.41     21.25 o 
  -6  -7  -1      235.02      214.05     13.48 o 
  -5  -7  -1      940.29      971.38     25.95 o 
  -4  -7  -1      332.54      338.49     11.27 o 
  -3  -7  -1      587.06      593.17     13.86 o 
  -2  -7  -1     1837.34     1982.72     37.08 o 
  -1  -7  -1      842.51      838.40     21.54 o 
   0  -7  -1      210.63      236.40      8.06 o 
   1  -7  -1     3952.54     4034.42     80.69 o 
   2  -7  -1     1363.50     1313.94     23.84 o 
   3  -7  -1      430.44      352.30      9.88 o 
   4  -7  -1      107.07      113.31      6.04 o 
   5  -7  -1     1468.61     1507.99     32.33 o 
   6  -7  -1      574.57      627.80     16.45 o 
   7  -7  -1      246.49      223.79      9.16 o 
   8  -7  -1      262.43      261.25     12.04 o 
   9  -7  -1       67.55       88.70      8.68 o 
  10  -7  -1      911.96      914.92     33.15 o 
  11  -7  -1        8.77        8.11      4.75 o 
  12  -7  -1       20.02       16.79      5.76 o 
  13  -7  -1       19.35       43.75     23.17 o 
  14  -7  -1       19.07       31.18     17.85 o 
  -6  -6  -1      116.70       92.01      6.72 o 
  -5  -6  -1      255.17      250.08     10.41 o 
  -4  -6  -1     1121.89     1159.95     23.89 o 
  -3  -6  -1      295.22      294.88      8.25 o 
  -2  -6  -1      199.13      176.73      5.80 o 
  -1  -6  -1     4692.46     4884.71     97.96 o 
   0  -6  -1      300.01      324.14     10.27 o 
   1  -6  -1      993.48      964.57     21.78 o 
   2  -6  -1      290.49      291.86     10.46 o 
   3  -6  -1      375.46      398.98     10.51 o 
   4  -6  -1       98.23      114.22      5.13 o 
   5  -6  -1     1049.19     1095.24     26.10 o 
   6  -6  -1      988.23      929.55     22.69 o 
   7  -6  -1      983.34      985.10     23.36 o 
   8  -6  -1      470.63      439.32     13.77 o 
   9  -6  -1      137.64      141.95     10.46 o 
  10  -6  -1      483.81      485.47     20.29 o 
  11  -6  -1       39.15       39.77      5.80 o 
  12  -6  -1       48.41       46.39      6.28 o 
  13  -6  -1      412.13      422.05     25.19 o 
  14  -6  -1       23.32       40.34     23.07 o 
  -7  -5  -1      174.28      166.99     10.17 o 
  -6  -5  -1      173.56      198.31      9.88 o 
  -5  -5  -1      191.42      190.40     10.27 o 
  -4  -5  -1        3.26        4.80      2.40 o 
  -3  -5  -1      751.42      833.32     17.70 o 
  -2  -5  -1     2681.01     2921.95     52.10 o 
  -1  -5  -1     4113.92     3825.74     75.84 o 
   0  -5  -1      172.19      173.27      6.91 o 
   1  -5  -1      312.77      315.51      8.54 o 
   2  -5  -1      126.04      161.95      6.14 o 
   3  -5  -1      709.62      728.11     16.55 o 
   4  -5  -1      407.93      455.11     12.14 o 
   5  -5  -1     2602.88     2526.67     50.66 o 
   6  -5  -1      119.88       88.70      6.19 o 
   7  -5  -1      145.84      130.72      7.00 o 
   8  -5  -1        6.52       -0.48      4.85 o 
   9  -5  -1     1039.12     1072.17     30.13 o 
  10  -5  -1      137.33      152.07      8.11 o 
  11  -5  -1      124.40      122.81      8.25 o 
  12  -5  -1       40.93       24.95      5.23 o 
  13  -5  -1        1.85       -7.20      7.20 o 
  14  -5  -1       18.96       30.22     15.88 o 
  -8  -4  -1       10.33       10.51      6.24 o 
  -7  -4  -1      600.25      613.65     21.68 o 
  -6  -4  -1      718.17      728.11     21.30 o 
  -5  -4  -1      371.61      364.78     11.71 o 
  -4  -4  -1     1553.59     1613.57     29.93 o 
  -3  -4  -1      613.89      662.30     15.78 o 
  -2  -4  -1     1019.96     1018.34     19.57 o 
  -1  -4  -1     2616.77     2615.51     62.75 o 
   0  -4  -1     4547.98     3965.15     93.78 o 
   1  -4  -1     8975.74     8579.44    158.26 o 
   2  -4  -1     6299.34     6165.41    144.44 o 
   3  -4  -1     1346.75     1155.49     23.84 o 
   4  -4  -1      548.13      490.32     11.66 o 
   5  -4  -1     1147.42     1170.41     25.47 o 
   6  -4  -1     1707.93     1634.73     35.40 o 
   7  -4  -1     1365.21     1429.12     31.47 o 
   8  -4  -1      332.47      328.08     11.90 o 
   9  -4  -1       32.36       40.34      4.75 o 
  10  -4  -1      436.78      431.12     12.71 o 
  11  -4  -1      203.19      219.85     10.41 o 
  12  -4  -1       42.58       38.95      9.55 o 
  13  -4  -1       97.86       85.01     12.14 o 
  14  -4  -1        0.85       21.54     21.54 o 
  -9  -3  -1      346.72      328.89     17.46 o 
  -8  -3  -1      258.08      268.40     15.06 o 
  -7  -3  -1      257.81      240.48      9.50 o 
  -6  -3  -1       31.53       24.95      3.93 o 
  -5  -3  -1      828.25      810.72     19.96 o 
  -4  -3  -1      136.05      145.11      6.33 o 
  -3  -3  -1     2104.97     2105.48     36.17 o 
  -2  -3  -1      168.74      165.31      4.51 o 
  -1  -3  -1      928.63      880.76     23.41 o 
   0  -3  -1      373.32      455.11     13.10 o 
   1  -3  -1     3256.43     3087.65     60.88 o 
   2  -3  -1     7732.44     7518.93    174.71 o 
   3  -3  -1      474.29      458.85     11.27 o 
   4  -3  -1      205.85      317.86      9.35 o 
   5  -3  -1     2423.21     2317.61     46.39 o 
   6  -3  -1      328.57      257.75      8.44 o 
   7  -3  -1     2832.77     2910.15     59.05 o 
   8  -3  -1       18.25       21.16      3.41 o 
   9  -3  -1       70.87       65.67      4.99 o 
  10  -3  -1       70.87       71.48      7.05 o 
  11  -3  -1       36.36       27.39      6.19 o 
  12  -3  -1       50.49       54.78      8.78 o 
  13  -3  -1       30.58       28.78      9.16 o 
  14  -3  -1       80.11       62.51     11.08 o 
 -10  -2  -1      176.62      156.39     17.51 o 
  -9  -2  -1      116.90      118.49     10.03 o 
  -8  -2  -1      616.90      660.04     23.65 o 
  -7  -2  -1      606.77      685.04     18.33 o 
  -6  -2  -1      617.82      616.92     15.25 o 
  -5  -2  -1      651.83      593.17     14.92 o 
  -4  -2  -1      280.62      307.79      9.21 o 
  -3  -2  -1       88.31       87.88      4.51 o 
  -2  -2  -1     9406.50     9439.91    153.22 o 
  -1  -2  -1     5162.82     5236.78     98.25 o 
   0  -2  -1     2887.24     2658.25     63.23 o 
   1  -2  -1     1155.30     1004.43     26.38 o 
   2  -2  -1      520.64      621.23     13.10 o 
   3  -2  -1     3707.54     3617.30     71.14 o 
   4  -2  -1     2083.08     2041.67     41.54 o 
   5  -2  -1      347.25      357.29      9.11 o 
   6  -2  -1      329.33      435.68     10.07 o 
   7  -2  -1     1007.60     1053.60     21.35 o 
   8  -2  -1       64.79       62.84      5.23 o 
   9  -2  -1      264.29      295.60     12.04 o 
  10  -2  -1      670.17      664.55     22.59 o 
  11  -2  -1       80.87      106.40      8.16 o 
  12  -2  -1      138.01      145.64     11.08 o 
  13  -2  -1       44.65       57.42      9.98 o 
  14  -2  -1       10.02        0.00      4.80 o 
 -11  -1  -1       27.63       63.90     17.85 o 
 -10  -1  -1      110.78       60.11      7.82 o 
  -9  -1  -1      887.52      994.74     38.67 o 
  -8  -1  -1      494.55      444.89     14.78 o 
  -7  -1  -1      237.72      218.56      7.77 o 
  -6  -1  -1      452.21      412.22     10.65 o 
  -5  -1  -1     2181.88     2131.72     38.43 o 
  -4  -1  -1      873.20      847.28     17.85 o 
  -3  -1  -1     2616.48     2269.35     39.67 o 
  -2  -1  -1     5206.39     5054.53     96.57 o 
  -1  -1  -1     5229.49     5176.72     85.10 o 
   0  -1  -1        9.87       28.78      1.87 o 
   1  -1  -1      140.51      136.29      4.08 o 
   2  -1  -1      386.24      353.17      8.25 o 
   3  -1  -1     9587.54     8940.24    165.69 o 
   4  -1  -1     3762.19     3551.73     67.88 o 
   5  -1  -1      712.54      698.85     13.91 o 
   6  -1  -1     2027.40     2168.27     44.85 o 
   7  -1  -1      183.91      139.36      6.19 o 
   8  -1  -1      191.30      145.11      7.39 o 
   9  -1  -1     1261.55     1304.45     34.83 o 
  10  -1  -1       95.62       98.44      6.52 o 
  11  -1  -1      185.05      201.43     11.80 o 
  12  -1  -1       31.24       24.95      8.54 o 
  13  -1  -1       65.42       60.11     11.56 o 
  14  -1  -1        1.05       -5.80     10.55 o 
 -11   0  -1      410.15      442.11     37.75 o 
 -10   0  -1      139.32      139.36     10.84 o 
  -9   0  -1      140.20      162.48     11.71 o 
  -8   0  -1      541.61      544.09     18.37 o 
  -7   0  -1     1066.45     1093.80     24.61 o 
  -6   0  -1      967.35     1016.95     20.96 o 
  -5   0  -1      544.98      505.96     10.84 o 
  -4   0  -1     1764.05     1670.37     30.41 o 
  -3   0  -1    13346.99    12477.43    200.62 o 
  -2   0  -1     5551.34     5522.69     91.15 o 
  -1   0  -1     1397.77     1225.00     21.44 o 
   1   0  -1     1406.24     1561.19     55.41 o 
   2   0  -1       50.27       50.99      2.49 o 
   3   0  -1     3779.81     3670.22     71.67 o 
   4   0  -1      703.74      721.06     15.30 o 
   5   0  -1       59.16       75.60      4.17 o 
   6   0  -1     5028.18     5142.13    100.50 o 
   7   0  -1     2425.42     2439.36     51.91 o 
   8   0  -1      434.56      465.42     14.20 o 
   9   0  -1      448.82      451.37     13.96 o 
  10   0  -1      132.51      133.74      9.11 o 
  11   0  -1      150.71      156.96      9.88 o 
  12   0  -1      120.58      132.21     12.09 o 
  13   0  -1       20.81        5.80      9.59 o 
  14   0  -1       59.13       45.53     11.51 o 
 -12   1  -1       62.92       40.34     14.49 o 
 -11   1  -1       59.41       52.86     13.38 o 
 -10   1  -1       24.96       24.51      6.28 o 
  -9   1  -1      110.15      104.19      8.49 o 
  -8   1  -1      700.68      718.71     21.16 o 
  -7   1  -1      988.19     1062.14     25.71 o 
  -6   1  -1     1661.73     1940.02     42.45 o 
  -5   1  -1      449.17      469.21     12.33 o 
  -4   1  -1     5021.61     4869.41     94.74 o 
  -2   1  -1      959.65      909.59     19.81 o 
  -1   1  -1      536.26      507.92     10.84 o 
   0   1  -1      788.08      747.16     19.14 o 
   1   1  -1     1720.35     1549.10     27.58 o 
   2   1  -1      308.90      179.65      4.70 o 
   4   1  -1     3650.54     3479.00     59.44 o 
   5   1  -1     5533.12     5380.40     89.95 o 
   6   1  -1      712.15      744.76     15.54 o 
   7   1  -1        3.19        4.80      2.88 o 
   8   1  -1      774.59      751.96     19.24 o 
   9   1  -1       84.63       60.11      5.76 o 
  10   1  -1       75.72       42.60      6.28 o 
  11   1  -1      102.73       74.84      7.58 o 
  12   1  -1       60.36       52.86      9.55 o 
  13   1  -1       13.03       23.03     10.07 o 
 -13   2  -1      222.99      172.70     25.90 o 
 -12   2  -1       12.03       15.35     18.18 o 
 -11   2  -1       47.80       17.32     16.79 o 
 -10   2  -1       83.21       87.88      8.20 o 
  -9   2  -1      554.78      571.01     24.08 o 
  -8   2  -1     1434.38     1531.93     39.43 o 
  -7   2  -1      893.19      948.30     22.93 o 
  -6   2  -1     3640.98     3638.41     73.97 o 
  -5   2  -1       51.70       26.48      3.36 o 
  -4   2  -1     4177.19     4169.07     79.20 o 
  -3   2  -1    12683.16    12536.19    230.50 o 
  -2   2  -1    16137.54    16193.36    295.46 o 
  -1   2  -1       53.83       86.64      3.26 o 
   0   2  -1     3321.70     3391.74     79.11 o 
   1   2  -1     2617.95     2678.64     65.77 o 
   2   2  -1    13420.17    12767.80    232.61 o 
   3   2  -1     1480.80     1415.88     26.38 o 
   4   2  -1      760.58      678.18     13.67 o 
   5   2  -1     2405.85     2577.56     44.47 o 
   6   2  -1      888.11      851.11     17.89 o 
   7   2  -1     1080.86      993.35     20.72 o 
   8   2  -1      613.74      606.07     16.17 o 
   9   2  -1       72.79       86.25      6.52 o 
  10   2  -1      107.57      124.29      7.82 o 
  11   2  -1      145.33      109.14     10.99 o 
  12   2  -1       32.50       28.78      7.77 o 
  13   2  -1       12.47        6.67      8.59 o 
 -13   3  -1       10.00        4.80     14.39 o 
 -12   3  -1       27.61       20.53     12.90 o 
 -11   3  -1       63.57       56.13     12.81 o 
 -10   3  -1       26.27       24.08      5.80 o 
  -9   3  -1     1121.56     1323.49     44.61 o 
  -8   3  -1       79.85       92.87      5.90 o 
  -7   3  -1      479.31      474.92     14.34 o 
  -6   3  -1     1088.70     1182.45     27.10 o 
  -5   3  -1      438.62      417.59     10.75 o 
  -4   3  -1     2779.21     2687.71     54.50 o 
  -3   3  -1     1746.41     1578.56     34.83 o 
  -2   3  -1     1594.48     1629.41     33.58 o 
  -1   3  -1     3897.74     3796.00     72.87 o 
   0   3  -1    10961.64    10502.43    332.20 o 
   1   3  -1     8016.99     7660.11    180.18 o 
   2   3  -1     2108.61     1888.31     38.09 o 
   3   3  -1     3613.32     3627.86     84.43 o 
   4   3  -1     1382.85     1310.78     23.79 o 
   5   3  -1     2084.71     2059.52     37.75 o 
   6   3  -1      731.08      688.49     14.92 o 
   7   3  -1      252.23      248.01      7.58 o 
   8   3  -1      547.67      545.15     15.35 o 
   9   3  -1      286.23      274.16     11.61 o 
  10   3  -1       26.36       24.95      8.11 o 
  11   3  -1      121.65      156.39     12.04 o 
  12   3  -1       65.17       45.53     10.65 o 
 -14   4  -1        0.74       24.51     18.66 o 
 -13   4  -1       10.46      -15.35     21.11 o 
 -12   4  -1      247.08      273.44     28.26 o 
 -11   4  -1       75.46       60.78     18.80 o 
 -10   4  -1      326.90      311.62     16.26 o 
  -9   4  -1       39.91       43.17      6.62 o 
  -8   4  -1      333.25      328.89     11.13 o 
  -7   4  -1      100.69       97.57      5.61 o 
  -6   4  -1     1677.67     1805.46     39.10 o 
  -5   4  -1     2951.74     3627.86     71.24 o 
  -4   4  -1      686.33      612.55     15.16 o 
  -3   4  -1     1162.29      938.90     20.15 o 
  -2   4  -1     3257.65     3151.26     61.45 o 
  -1   4  -1     3800.51     3934.87     76.95 o 
   0   4  -1     1982.11     1805.46     63.27 o 
   1   4  -1     1628.48     1450.71     35.02 o 
   2   4  -1     4367.80     3736.85     61.60 o 
   3   4  -1      442.60      427.48     10.89 o 
   4   4  -1      831.21      792.11     22.21 o 
   5   4  -1      454.91      433.86     10.03 o 
   6   4  -1      434.01      487.44     11.61 o 
   7   4  -1       54.51       51.28      4.41 o 
   8   4  -1      536.30      586.79     16.98 o 
   9   4  -1      379.71      393.75     14.78 o 
  10   4  -1       52.37       37.32      7.24 o 
  11   4  -1       19.20       19.57     10.46 o 
 -14   5  -1       11.69      -14.34     17.27 o 
 -13   5  -1       37.72       23.03     16.41 o 
 -12   5  -1       70.12       75.60     16.74 o 
 -11   5  -1      296.24      280.73     27.15 o 
 -10   5  -1       69.42       67.45      8.30 o 
  -9   5  -1      239.87      218.56     12.33 o 
  -8   5  -1      224.01      241.15     10.89 o 
  -7   5  -1     1198.67     1096.68     26.10 o 
  -6   5  -1      499.36      456.98     13.10 o 
  -5   5  -1     1266.62     1246.54     27.82 o 
  -4   5  -1     3818.84     3981.74     77.38 o 
  -3   5  -1     3443.52     3424.98     66.63 o 
  -2   5  -1      290.53      332.06      9.59 o 
  -1   5  -1      996.33      925.52     34.64 o 
   0   5  -1      484.79      521.84     20.00 o 
   1   5  -1     2210.56     1846.62     35.79 o 
   2   5  -1      457.35      487.44     11.61 o 
   3   5  -1     1303.79     1180.97     24.08 o 
   4   5  -1       48.74       45.19      3.26 o 
   5   5  -1       96.87       74.45      5.28 o 
   6   5  -1      445.99      483.55     13.48 o 
   7   5  -1      798.38      914.92     29.17 o 
   8   5  -1      162.13      153.13      8.16 o 
   9   5  -1       55.56       62.51      8.30 o 
  10   5  -1      462.16      479.72     31.66 o 
  11   5  -1        6.92       10.51     11.08 o 
 -14   6  -1       38.06       37.32     20.05 o 
 -13   6  -1       32.38       47.92     18.18 o 
 -12   6  -1      130.02      141.95     19.33 o 
 -11   6  -1      220.97      206.42     25.81 o 
 -10   6  -1      303.84      310.09     16.21 o 
  -9   6  -1      573.99      575.18     24.18 o 
  -8   6  -1      586.54      603.92     18.28 o 
  -7   6  -1       69.85       55.12      5.18 o 
  -6   6  -1      396.87      436.59     12.81 o 
  -5   6  -1       59.53       92.44      6.33 o 
  -4   6  -1     1191.78     1234.21     27.68 o 
  -3   6  -1     2327.88     2330.27     48.64 o 
  -2   6  -1     2434.75     2389.85     59.96 o 
  -1   6  -1     1792.71     1729.95     43.75 o 
   0   6  -1      494.24      439.32     17.46 o 
   1   6  -1       99.17      109.14      3.65 o 
   2   6  -1      351.94      340.89      8.11 o 
   3   6  -1      187.04      221.82      7.82 o 
   4   6  -1      447.13      505.96     11.80 o 
   5   6  -1       60.66       71.86      3.69 o 
   6   6  -1       13.53        7.15      3.89 o 
   7   6  -1      230.20      223.12      9.16 o 
   8   6  -1      234.18      214.05     10.27 o 
   9   6  -1      108.90       73.73      9.40 o 
  10   6  -1       26.55       25.81      9.11 o 
  11   6  -1        0.98       -8.63      8.63 o 
 -14   7  -1       53.86       10.51     25.86 o 
 -13   7  -1        6.24      -14.87     23.46 o 
 -12   7  -1       15.83       23.03     13.43 o 
 -11   7  -1      131.89       99.30     22.26 o 
 -10   7  -1      106.08      104.19     10.27 o 
  -9   7  -1      140.57      138.83     10.84 o 
  -8   7  -1      358.26      401.62     14.92 o 
  -7   7  -1      307.98      274.16     10.89 o 
  -6   7  -1       18.01       18.61      4.75 o 
  -5   7  -1      174.64      159.17      7.20 o 
  -4   7  -1      439.62      461.68     12.23 o 
  -3   7  -1     1885.89     1796.15     48.26 o 
  -2   7  -1     2160.40     2379.15     59.82 o 
  -1   7  -1     1088.21     1053.60     28.45 o 
   0   7  -1      513.13      558.49     20.72 o 
   1   7  -1     1084.90     1055.04     27.06 o 
   2   7  -1      134.15      146.70      4.22 o 
   3   7  -1       19.26       31.18      1.97 o 
   4   7  -1      541.23      541.02     13.24 o 
   5   7  -1      386.85      380.85     10.27 o 
   6   7  -1      405.65      426.56     12.66 o 
   7   7  -1      125.09      161.95      8.35 o 
   8   7  -1       61.23       78.67      7.77 o 
   9   7  -1       14.42        9.55     16.79 o 
  10   7  -1        0.11        7.15      6.67 o 
 -13   8  -1        6.70       54.78     24.99 o 
 -12   8  -1      114.35      124.77     19.09 o 
 -11   8  -1       80.91       76.37     20.29 o 
 -10   8  -1       55.50       35.50      7.58 o 
  -9   8  -1      556.84      546.16     21.49 o 
  -8   8  -1       36.94       44.61      6.14 o 
  -7   8  -1       93.06       79.06      6.62 o 
  -6   8  -1     2034.00     2014.04     47.20 o 
  -5   8  -1       43.42       46.10      6.86 o 
  -4   8  -1       67.82       62.84      6.62 o 
  -3   8  -1       40.62       34.97      8.01 o 
  -2   8  -1     1385.80     1455.75     38.43 o 
  -1   8  -1      305.49      303.18      9.93 o 
   0   8  -1     1168.67     1203.66     42.55 o 
   1   8  -1      475.24      426.56     12.66 o 
   2   8  -1      558.42      516.85     11.94 o 
   3   8  -1       44.45       63.23     10.46 o 
   4   8  -1      772.36      738.81     36.89 o 
   5   8  -1      237.11      228.39     18.52 o 
   6   8  -1       95.28       86.64      3.69 o 
   7   8  -1      289.76      287.40     12.62 o 
   8   8  -1       73.33       57.42      6.28 o 
   9   8  -1        8.54      -10.51     12.90 o 
  10   8  -1       10.10       -6.24     14.87 o 
 -13   9  -1       54.05       71.09     27.34 o 
 -12   9  -1       47.08       80.26     19.24 o 
 -11   9  -1       59.27       42.31     14.82 o 
 -10   9  -1      168.92      165.31     21.97 o 
  -9   9  -1       29.00       32.19      8.20 o 
  -8   9  -1     1861.66     1786.90     46.29 o 
  -7   9  -1       56.83       86.64      8.97 o 
  -6   9  -1     1589.42     1526.79     46.20 o 
  -5   9  -1      325.62      382.53     15.40 o 
  -4   9  -1      462.42      540.02     18.33 o 
  -3   9  -1     2889.03     3041.55     74.88 o 
  -2   9  -1      255.86      290.37     10.46 o 
  -1   9  -1      191.48      198.31      8.01 o 
   0   9  -1      379.34      391.16     17.32 o 
   1   9  -1      161.57      179.65      6.48 o 
   2   9  -1       41.44       33.68      2.78 o 
   3   9  -1      585.62      660.04     32.62 o 
   4   9  -1       41.30       56.75     12.52 o 
   5   9  -1       29.48        7.15     10.07 o 
   6   9  -1       89.99       90.76     15.45 o 
   7   9  -1       49.70       18.61     13.82 o 
   8   9  -1       35.97       56.75     19.81 o 
   9   9  -1        0.65       11.51     13.96 o 
 -13  10  -1       60.75       37.90     25.09 o 
 -12  10  -1       25.52       20.15     16.31 o 
 -11  10  -1       56.85       70.37     17.27 o 
 -10  10  -1       69.65       78.67     16.69 o 
  -9  10  -1       44.15       43.17     13.82 o 
  -8  10  -1      220.20      208.34     14.54 o 
  -7  10  -1        0.30        4.32      6.28 o 
  -6  10  -1      450.39      458.85     18.76 o 
  -5  10  -1      453.70      455.11     18.71 o 
  -4  10  -1      148.61      110.05      7.34 o 
  -3  10  -1      167.47      184.40      9.50 o 
  -2  10  -1      882.69      830.82     34.11 o 
  -1  10  -1       61.93       49.75      4.32 o 
   0  10  -1      198.53      212.80     10.84 o 
   1  10  -1       76.63       82.22      4.37 o 
   2  10  -1      552.77      564.72     14.58 o 
   3  10  -1       38.62       36.79     11.42 o 
   4  10  -1      182.19      145.11     18.47 o 
   5  10  -1       90.51       85.44     18.61 o 
   6  10  -1      102.34      108.70     19.62 o 
   7  10  -1       22.78       36.03     14.97 o 
   8  10  -1       58.33       19.19     15.35 o 
 -12  11  -1        6.30       21.16     22.98 o 
 -11  11  -1       36.29       86.25     17.89 o 
 -10  11  -1      318.87      265.52     27.10 o 
  -9  11  -1      124.23      144.59     17.37 o 
  -8  11  -1       56.31       71.86     10.03 o 
  -7  11  -1       37.26       37.32      7.77 o 
  -6  11  -1       54.95       59.10      8.06 o 
  -5  11  -1        5.79        7.15      4.80 o 
  -4  11  -1      124.51      118.49      9.07 o 
  -3  11  -1      278.10      257.75     12.66 o 
  -2  11  -1      413.74      462.59     16.98 o 
  -1  11  -1      344.88      326.50     14.25 o 
   0  11  -1      295.40      362.28     17.51 o 
   1  11  -1      977.98      983.71     30.22 o 
   4  11  -1       20.02        9.55     10.94 o 
   5  11  -1        1.86      -10.46     10.46 o 
   6  11  -1      157.56      173.27     23.07 o 
   7  11  -1       62.82       23.41     16.74 o 
 -12  12  -1        0.21       41.74     19.81 o 
 -11  12  -1       29.29       24.51     16.26 o 
 -10  12  -1        5.52        7.63     13.91 o 
  -9  12  -1        5.98      -17.17     17.17 o 
  -8  12  -1      407.73      374.03     26.24 o 
  -7  12  -1      158.89      154.23     12.52 o 
  -6  12  -1       50.50       72.58     10.46 o 
  -5  12  -1      644.18      615.81     23.94 o 
  -4  12  -1       81.86       71.09      8.11 o 
  -3  12  -1       35.10       26.48      5.18 o 
  -2  12  -1        3.66        3.79      4.80 o 
  -1  12  -1      129.31      140.41     11.42 o 
   0  12  -1       15.72       19.57      3.31 o 
   1  12  -1       14.38        8.11      2.35 o 
   6  12  -1       27.94       35.50     22.16 o 
 -11  13  -1       94.18       95.42     20.53 o 
 -10  13  -1        7.08      -19.67     19.67 o 
  -9  13  -1      103.89      108.22     18.23 o 
  -8  13  -1       22.58       -1.92     11.94 o 
  -7  13  -1       24.63       26.48     11.51 o 
  -6  13  -1       14.41       18.23     10.12 o 
  -5  13  -1       64.45       60.78     11.61 o 
  -4  13  -1      100.28      100.64     11.42 o 
  -3  13  -1       43.15       49.75      8.01 o 
  -2  13  -1      251.43      252.86     18.13 o 
  -1  13  -1       47.71       50.37      7.77 o 
   0  13  -1       98.44       89.52      7.48 o 
 -10  14  -1       21.70        9.11     16.84 o 
  -9  14  -1        6.51      -10.07     12.52 o 
  -8  14  -1       82.15       80.26     16.50 o 
  -7  14  -1       82.17      112.40     19.04 o 
  -5  14  -1       34.05       29.26     13.05 o 
  -4  14  -1       30.25       25.38     11.47 o 
  -3  14  -1       67.42       73.35     12.38 o 
  -2  14  -1      484.63      468.25     27.49 o 
  -1  14  -1       13.96        4.32      5.76 o 
  -8  15  -1        2.20       -1.92     12.86 o 
  -7  15  -1       29.67       36.55     17.22 o 
  -6  15  -1        4.63        1.92     12.47 o 
  -4  15  -1      211.48      208.34     19.62 o 
  -3  15  -1       41.00       30.22      8.68 o 
  -2  15  -1       72.18       91.19     10.89 o 
  -6  16  -1      174.92      176.73     20.96 o 
  -5  16  -1       11.26       -2.40      8.63 o 
  -4  16  -1       48.76       46.10     13.38 o 
   4 -16   0       20.24      -11.08     22.59 o 
   5 -16   0       29.02       27.39     17.65 o 
   0 -15   0       55.88       76.75     19.96 o 
   1 -15   0       38.54       17.70     22.11 o 
   2 -15   0       28.17       19.57     22.11 o 
   3 -15   0       20.35      -15.35     15.78 o 
   4 -15   0       67.31       52.86     15.93 o 
   5 -15   0       86.38      104.19     25.04 o 
   6 -15   0       65.47       45.19     17.37 o 
   7 -15   0       38.07       36.03     16.31 o 
   8 -15   0       49.55       84.62     17.75 o 
  -2 -14   0       73.92       81.02     13.38 o 
  -1 -14   0       11.07        9.11      8.59 o 
   0 -14   0       84.39      100.16     18.42 o 
   1 -14   0        4.38        4.80     13.43 o 
   2 -14   0       15.27       -7.63     12.95 o 
   3 -14   0      203.19      227.05     21.78 o 
   4 -14   0       83.69      125.73     21.64 o 
   5 -14   0       75.24       87.88     15.21 o 
   6 -14   0       80.97       57.42     15.93 o 
   7 -14   0       75.19      101.51     17.65 o 
   8 -14   0       58.54       54.16     14.82 o 
   9 -14   0       36.17       34.44     18.76 o 
  10 -14   0       10.98        0.00      4.80 o 
  -4 -13   0        1.81       19.57      9.50 o 
  -3 -13   0       44.83       62.51     11.08 o 
  -2 -13   0      257.31      292.63     20.96 o 
  -1 -13   0      576.28      588.95     37.23 o 
   0 -13   0      252.49      214.05     22.45 o 
   1 -13   0       61.09       64.28     14.73 o 
   2 -13   0      157.99      140.94     16.12 o 
   3 -13   0       38.64       44.61     16.69 o 
   4 -13   0      213.10      214.72     19.24 o 
   5 -13   0      147.91      191.60     20.63 o 
   6 -13   0       26.17       12.42      8.63 o 
   7 -13   0       25.41       49.75     10.22 o 
   8 -13   0      110.33      135.76     13.77 o 
   9 -13   0        2.91        0.48      8.73 o 
  10 -13   0       39.40       33.96     13.53 o 
  11 -13   0       30.43        8.11     11.47 o 
  -5 -12   0       16.51       21.54     10.55 o 
  -4 -12   0        2.78       -1.92      9.55 o 
  -3 -12   0       70.54       74.45     10.99 o 
  -2 -12   0       48.74       53.20     10.22 o 
  -1 -12   0       16.92       13.86     12.38 o 
   0 -12   0      497.38      549.23     34.92 o 
   1 -12   0      264.49      252.86     11.85 o 
   2 -12   0      109.24      106.40     17.61 o 
   3 -12   0        9.61        9.55      6.24 o 
   4 -12   0        7.99       16.79      7.20 o 
   5 -12   0      291.99      326.50     15.02 o 
   6 -12   0       16.40       20.53      7.72 o 
   7 -12   0      405.98      406.90     20.34 o 
   8 -12   0      121.75      102.37     10.65 o 
   9 -12   0       55.36       79.06     13.24 o 
  10 -12   0       22.92       27.87     11.56 o 
  11 -12   0        6.18       11.51     12.47 o 
  12 -12   0       19.87       36.03     12.38 o 
  -6 -11   0       87.64       71.86     19.67 o 
  -5 -11   0      230.86      300.93     29.65 o 
  -4 -11   0      106.74      149.91     21.44 o
[truncated: 432,202 more chars]
